# Supplementary material for: Gut microbiota were altered with platelet count and red blood cell count in immune thrombocytopenia patients with different treatments
Source: Front Cell Infect Microbiol. 2023 May 15;13:1168756. doi: 10.3389/fcimb.2023.1168756 (PMC10225573; doi:10.3389/fcimb.2023.1168756)
Supplement: Supplementary file 2 [file DataSheet_2.csv]

SampleID	Group	V1	V2	V3	V4	V5	V6	V7	V8	V9	V10	V11	V12	V13	V14	V15	V16	V17	V18	V20	V21	V22	V24	V25	V26	V27	V28	V30	V32	V33	V34	V35	V36	V37	V40	V44	V45	V47	V50	V58	V59	V61	V69	V87	V101	V106	V39	V41	V49
1	CD1	health	0.033739056	0.002178091	0.114285714	0.001238522	0.001238522	0.061071962	0.026051676	0.049925262	0.051035661	0.004185351	0.005509289	0	0.004099936	0.059150117	0.003160367	0.00200726	0.048088832	0.057313688	0	0.018577835	0.018022635	0.005936366	0.018919496	0	0	0	0.020328849	0.017809097	0	0	0.007089473	0	0	0	0.008584241	0.006192612	0.006107196	0.006705104	0	0.002519752	0.004740551	0	0	0	0	0.001751014	0
2	CD2	health	0.263634422	0.002348922	0.14272902	0.002733291	0.001580184	0.049327354	0.047448217	0.028656844	0.040187914	0.016143498	0.019175742	0	0.013153961	0.001452061	0.025411061	0.013922699	0	0.06880205	0	0.005338458	0.024770446	0.001793722	0	0	0	0.011103993	0.014178945	0.016186205	0.009352979	0	0.023830878	0	0	0	0.002092676	0.009352979	0.001793722	0.010335255	0	0.001793722	0.001067692	0.001110399	0	0	0	0	0
3	CD3	health	0.277343583	0.002690583	0.15169763	0.001708307	0	0.049839846	0.04428785	0.045996156	0.039504591	0.009651933	0.021268418	0	0.013452915	0	0.006790519	0.021396541	0.001067692	0.036814008	0	0.004484305	0.018834081	0.00128123	0	0	0	0.00568012	0.012299808	0.020755926	0.007345719	0	0.029724536	0	0	0	0.001793722	0.015460175	0.001024984	0.011189408	0	0.002434337	0.00128123	0	0	0	0	0	0
4	CD4	health	0.208285287	0.519026265	0.047362802	0.011018578	0.002989537	0.001793722	0.002220799	0.004356182	0	0.00328849	0.001622891	0.001622891	0.045910741	0	0.020328849	0.001195815	0	0	0.002092676	0.002477045	0.013623745	0.030834935	0.001067692	0.002178091	0	0.00128123	0	0	0	0	0.015203929	0	0	0	0	0	0.00200726	0	0	0	0.016015375	0	0	0	0	0	0
5	BD1	health	0.132778134	0.609908179	0.080802904	0	0.003587444	0.00456972	0.001921845	0.046636771	0.006833227	0.002135383	0.002220799	0	0.005637412	0	0.009481102	0.001238522	0.001452061	0	0	0.001793722	0.008456118	0	0	0.00311766	0.007986334	0.001494768	0	0	0	0	0.001452061	0.001622891	0	0	0.00841341	0.007815503	0.002477045	0	0	0	0.003203075	0	0	0	0	0	0
6	BD2	health	0.362075593	0.003373906	0.003373906	0.091052744	0.023190263	0	0.002263506	0.001622891	0	0.07593423	0.002049968	0.006320735	0.003587444	0.002348922	0	0.045184711	0.001323938	0.005210335	0.013324792	0	0	0	0	0	0	0.001067692	0	0	0	0.004057228	0	0	0	0.001238522	0	0	0	0	0.003459321	0	0	0	0	0	0.002263506	0	0
7	BD3	health	0.231304719	0.001665599	0.064616699	0.002733291	0.00128123	0.001452061	0.001622891	0.041981636	0	0.028571429	0.005765535	0.004740551	0.038693145	0.004911382	0	0.002092676	0	0.164638053	0.001409353	0.001793722	0.004868674	0.001067692	0	0	0.063164638	0	0.00256246	0	0	0	0.001964553	0	0	0	0.002049968	0.018407004	0.00128123	0	0	0	0	0	0	0	0	0	0
8	BD4	health	0.141405082	0.083279949	0.050779415	0.001879137	0.001067692	0.060986547	0.169933803	0.023617339	0.082041426	0.012299808	0.001665599	0	0.008755072	0.001067692	0.010335255	0.001238522	0.002348922	0.008456118	0	0.00568012	0.005509289	0.012641469	0	0.036344224	0	0.006235319	0.006534273	0.004996797	0.019602819	0	0.007260303	0	0	0	0.003416613	0.001366645	0	0.024685031	0	0	0	0.00311766	0	0	0	0	0.004527013
9	GI1	health	0.008285287	0	0.082169549	0.141575913	0.002049968	0.031390135	0	0.06312193	0.002434337	0.002263506	0.002220799	0.008285287	0.003715567	0.002818706	0.015417467	0.056886611	0.020286141	0.066410421	0	0.006149904	0.019560111	0.039205637	0.014520606	0	0	0	0.121844971	0.00328849	0	0	0.008285287	0.001238522	0	0	0.017851804	0	0.001366645	0	0	0.00512492	0.002049968	0	0	0	0	0.002477045	0
10	GI2	health	0.515780483	0.00456972	0.04629511	0.026564168	0	0.006790519	0.03916293	0.00585095	0.023531924	0.017809097	0.00183643	0	0.019773649	0	0	0.008840487	0.01353833	0.005039505	0	0.002092676	0.031176596	0.001110399	0.002904121	0	0.005466581	0.002135383	0.033739056	0.009139441	0	0	0.002306214	0	0	0	0	0	0	0.00512492	0	0.001580184	0	0.007303011	0	0	0	0	0
11	GI3	health	0.187273116	0.028827675	0.034166133	0.00384369	0	0.034465086	0.044415973	0.039974375	0.039077514	0.008541533	0.100064061	0.001024984	0.00456972	0.169976511	0.01481956	0.001622891	0.018791373	0.022805894	0	0.008883195	0.002733291	0.004356182	0.001708307	0	0.01665599	0.054025198	0	0.004185351	0.006662396	0	0.001708307	0	0	0	0	0	0.010719624	0.001537476	0	0.007046765	0.00456972	0.001067692	0	0	0	0.002775998	0.002092676
12	GS1	health	0.365876575	0.002690583	0.073884262	0.002391629	0.024599616	0.060175101	0.001964553	0.005253043	0.019730942	0.001494768	0.001964553	0.002733291	0.015161221	0.001067692	0.250266923	0.002434337	0	0.002135383	0.004099936	0.006662396	0.006619688	0.030066197	0	0	0	0.001793722	0	0.01426436	0	0.001366645	0.006662396	0	0.00183643	0	0.00841341	0.001580184	0.002519752	0	0.001409353	0.005338458	0.008327995	0	0	0	0	0	0.001024984
13	GS2	health	0.235062994	0.016997651	0.051847107	0.015075806	0.001452061	0.051505445	0.018834081	0.021909033	0.04813154	0.028016229	0.030407858	0	0.064488576	0.003758275	0.00696135	0.003630152	0.006107196	0	0	0.002519752	0.002434337	0.009438394	0.015417467	0.008029041	0.003160367	0.012470638	0.026265215	0.008883195	0.005936366	0	0.007900918	0	0	0	0.002690583	0	0.001580184	0.012214392	0	0	0	0.002178091	0	0	0	0	0
14	GS3	health	0.797095879	0.00456972	0.001665599	0.001067692	0.015844544	0.001153107	0.002690583	0	0	0.003715567	0.001964553	0	0.004825966	0.002348922	0	0	0	0.001452061	0.01610079	0.001238522	0	0	0	0	0	0.002220799	0	0	0	0.002391629	0	0	0.022763186	0.002178091	0	0	0	0	0.001409353	0	0	0	0	0	0	0	0
15	GS4	health	0.512790946	0.004783259	0.126201153	0.012598761	0	0.002690583	0.002391629	0.003032244	0.040572283	0.002391629	0.052359599	0	0.02049968	0	0.013239376	0.005253043	0.001580184	0.010933163	0.001366645	0.005381166	0.002434337	0.014178945	0	0	0	0	0	0	0	0	0.004996797	0.001366645	0	0	0.003245783	0.001110399	0	0	0	0	0.011018578	0	0	0	0	0	0
16	GS5	health	0.333119795	0.003245783	0.01426436	0.007345719	0.001067692	0.017125774	0.008071749	0.001793722	0.002263506	0.102455691	0.002904121	0.001580184	0.00328849	0.153491352	0	0.01921845	0.007730088	0.003758275	0	0.001195815	0.024257954	0	0	0	0	0	0	0.001409353	0.002690583	0	0.002989537	0	0	0	0.001195815	0	0	0	0	0	0.002775998	0.001751014	0	0	0	0	0
17	GS6	health	0.01994448	0.002135383	0.001964553	0.007004057	0.004014521	0	0.002989537	0	0.001110399	0.261071962	0.189109545	0.110484732	0	0.006875934	0	0	0	0	0.002092676	0	0	0	0	0	0.001238522	0.001751014	0	0	0	0	0	0.21298313	0	0	0	0	0	0	0	0	0	0	0	0	0	0	0
18	GS7	health	0.00512492	0	0.001964553	0.265641683	0.006705104	0.001452061	0	0.001366645	0	0	0.014648729	0.597950032	0	0.010591501	0	0	0	0	0.002818706	0	0	0	0	0	0.003587444	0	0	0	0	0.001964553	0	0.001494768	0.00200726	0.002904121	0	0	0	0	0	0	0	0	0	0	0.001751014	0	0
19	ID1	health	0.467435405	0.006576981	0.027717275	0.018620542	0.001024984	0.026051676	0.047234679	0.004954089	0.007004057	0.013965407	0.01481956	0	0.15938501	0	0.001793722	0.001494768	0.006833227	0	0	0.002220799	0.025710015	0.007388426	0.002904121	0	0	0.001067692	0	0	0.066367713	0	0.001708307	0	0	0	0.002178091	0	0.00456972	0	0	0.002391629	0.002434337	0	0	0	0	0.003459321	0.029212044
20	ID2	health	0.079991458	0.001622891	0.021610079	0.058979287	0.001537476	0.019431988	0.037027546	0.03331198	0.030322443	0.016271621	0.026734999	0.025923553	0.005637412	0.05398249	0.004740551	0.001964553	0.019261157	0.047234679	0	0.016271621	0.002904121	0.001665599	0.009438394	0	0	0.001067692	0.005509289	0.005808243	0.006448858	0	0.010506086	0	0	0	0.003331198	0	0.004996797	0.001665599	0	0.001195815	0.001067692	0.001494768	0	0	0	0.008797779	0
21	CD5	health	0.418321589	0.004185351	0.026265215	0	0.011360239	0.042323297	0.019047619	0.00439889	0.124023062	0.038394192	0.002690583	0	0.047106556	0.004697843	0.00696135	0.007473842	0.013367499	0	0.001195815	0.037710869	0.012299808	0.004911382	0	0	0	0.036814008	0.031091181	0.00328849	0.002818706	0.00128123	0.006021781	0	0	0	0	0	0.001067692	0.001879137	0	0	0.001110399	0	0	0	0	0.005594704	0
22	ND1	health	0.009566517	0.001452061	0.002348922	0.157676703	0.028870382	0.001708307	0.001793722	0.001580184	0.001110399	0	0.301516122	0.054324151	0.001067692	0.063506299	0	0	0.004185351	0.001622891	0.007303011	0	0	0.001921845	0	0	0.002391629	0.002775998	0	0	0	0.002348922	0	0	0.008797779	0.002348922	0	0	0	0	0.004783259	0	0	0	0	0.002775998	0	0.00183643	0
23	ND2	health	0.218577835	0.002049968	0.135682255	0.029681828	0	0.04300662	0.00896861	0.103395259	0.065385437	0.006107196	0.001494768	0.001024984	0.090241298	0.001067692	0.026436045	0.004185351	0.011573777	0.005765535	0	0.005253043	0.017809097	0.00311766	0	0	0.001452061	0	0.012684177	0.007046765	0.00200726	0	0.006619688	0	0	0	0.009651933	0.008584241	0.010506086	0.002904121	0	0.002391629	0.003416613	0	0	0	0	0	0
24	GI4	health	0.101046338	0.181251335	0.030066197	0.014136237	0.012855007	0.004270767	0.001879137	0.004825966	0.007004057	0.00128123	0.004057228	0.001366645	0.004825966	0.022079863	0.110612855	0.001452061	0.060901132	0.005253043	0.00456972	0.005808243	0.019261157	0.003203075	0.009182148	0.001153107	0	0	0	0.001153107	0	0.001964553	0.01024984	0	0.001494768	0	0.00183643	0.014776852	0.001964553	0	0	0.002306214	0	0	0	0	0	0.013922699	0
25	GI5	health	0.349818492	0.00384369	0.02763186	0.00585095	0.042237882	0.027802691	0.073286355	0.019560111	0.012641469	0.019517403	0.002049968	0.005594704	0.035874439	0.002605168	0	0.002306214	0.012684177	0	0.002519752	0.002946829	0.00311766	0.02963912	0.026521461	0	0	0.004228059	0.008157164	0.01153107	0.01426436	0.013965407	0.002348922	0	0.004655136	0.004996797	0.002861414	0.00456972	0.00696135	0.008199872	0.002178091	0	0	0.003502029	0	0.001879137	0	0.004142644	0.004527013
26	GI6	health	0.175528507	0.100875507	0.028272475	0.001323938	0.001110399	0.100363015	0.073884262	0.03403801	0.023104847	0.006491565	0.002306214	0	0.012342515	0.001110399	0.024215247	0.001110399	0.009352979	0.005210335	0.00128123	0.013025838	0.005295751	0.00969464	0.001964553	0.001793722	0	0.003074952	0.002434337	0.067691651	0.013239376	0	0.003971813	0	0	0	0.005210335	0.017125774	0.002647875	0.001921845	0	0.001537476	0.001793722	0.003245783	0	0	0	0.001879137	0.029938074
27	GI7	health	0.334657271	0.00311766	0.132308349	0.001110399	0.004014521	0.094469357	0.065086483	0.018876788	0.024386077	0.026521461	0.003459321	0	0.016613282	0.001665599	0.009352979	0.003587444	0.001195815	0	0	0.013111253	0.029083921	0.009566517	0	0	0.005381166	0.088703822	0.015844544	0.00256246	0	0.001024984	0.010036302	0	0	0	0.00183643	0.003758275	0.003502029	0.001580184	0	0.001537476	0.007772795	0	0	0	0	0	0
28	GI8	health	0.054580397	0.368310912	0.035917147	0.002904121	0.041810805	0.047533632	0.005167628	0.045825326	0.023318386	0.00200726	0.001708307	0.001110399	0.005466581	0.003416613	0.001708307	0	0.015075806	0.001708307	0.010463378	0.002519752	0.003544736	0.021012172	0.002861414	0.001879137	0	0.001024984	0	0.002348922	0.001238522	0.002220799	0.005594704	0	0.005722827	0.003074952	0.002861414	0.003160367	0	0	0.006790519	0	0	0.002348922	0	0.003416613	0	0.00328849	0
29	RD1	health	0.335981209	0.00256246	0.006448858	0.043647235	0.063079223	0.02067051	0.001964553	0.001537476	0.004697843	0.02434337	0.008199872	0.006149904	0.003459321	0.003544736	0	0.111637839	0	0.001238522	0.002647875	0	0.003331198	0.002605168	0.002818706	0	0	0.002306214	0	0.001153107	0	0.016271621	0.001751014	0.00256246	0.005765535	0.008755072	0	0	0	0	0.004655136	0	0	0	0.001452061	0.001580184	0	0	0
30	RD2	health	0.28178518	0.00328849	0.00952381	0.110570147	0.007986334	0.001793722	0.00183643	0.002989537	0.003587444	0.033952594	0.021481956	0.001921845	0.003800982	0.004954089	0.001366645	0.304206705	0.001366645	0.002178091	0.00384369	0.001622891	0.005167628	0.001110399	0.008199872	0	0	0	0	0	0	0.001024984	0.001708307	0	0.001238522	0.001024984	0	0	0	0	0.001494768	0	0	0	0	0	0	0	0
31	PE1	health	0.43660047	0.007004057	0.022720478	0.001110399	0.001580184	0.031646381	0.209011318	0.048601324	0.022848601	0.035020286	0.004270767	0.001067692	0.007900918	0	0.009395687	0.001195815	0.009737348	0.007046765	0.001238522	0.007601965	0.002605168	0.021695494	0.004057228	0.001323938	0	0.001879137	0.001494768	0	0.002647875	0	0.001366645	0.001110399	0	0	0.001366645	0.001537476	0.002092676	0	0	0.001024984	0	0.005381166	0.002348922	0	0	0.00328849	0
32	PE2	health	0.457868887	0.004228059	0.066922913	0.007174888	0.051590861	0.051462738	0.030450566	0.006320735	0.021396541	0.010335255	0.002092676	0.004270767	0.007388426	0.001494768	0.00696135	0.002818706	0.038863976	0.00456972	0.002775998	0.003715567	0.002904121	0.006875934	0.003587444	0.001067692	0	0.00200726	0	0	0	0.021140295	0.003502029	0.003160367	0.004014521	0.006705104	0	0.008498826	0.001024984	0	0.002306214	0	0	0.006064489	0.001067692	0.002733291	0	0.003672859	0
33	PA1	health	0.246380525	0.002263506	0.004356182	0.345505018	0.032884903	0	0.003672859	0.001494768	0.006833227	0.001110399	0.002220799	0.006192612	0.002605168	0.002775998	0	0.001366645	0	0	0.012128977	0	0.001409353	0.001366645	0	0	0.001238522	0.001110399	0	0	0	0.002861414	0	0	0.001494768	0.003630152	0	0	0	0	0.001409353	0	0	0	0.001921845	0.001024984	0	0	0
34	PA2	health	0.095579757	0.401921845	0.016912236	0.002605168	0.027247491	0.005765535	0.004911382	0.007303011	0.006448858	0.001879137	0.003758275	0.002818706	0.01298313	0.001452061	0.022720478	0	0.102541106	0	0.005338458	0.005338458	0.00328849	0.001024984	0.00183643	0.040956652	0.001238522	0.009438394	0	0.001751014	0	0.001537476	0.004057228	0	0	0.001537476	0.001409353	0.001366645	0	0	0.001665599	0	0.001537476	0	0	0	0	0.055221012	0.001195815
35	NE1	health	0.231560965	0.012214392	0.022122571	0.010890455	0.087379885	0.01810805	0.066111467	0.040316037	0.036386931	0.00585095	0.003672859	0.007559257	0.006278027	0.002861414	0.035959855	0.001153107	0.001580184	0.005295751	0.004740551	0.002092676	0.002818706	0.005381166	0	0	0.001238522	0.022122571	0.002477045	0.004484305	0.008071749	0.03147555	0.003203075	0.001921845	0.006790519	0.01409353	0.004270767	0.003800982	0.003800982	0	0.005808243	0	0.00200726	0	0.002049968	0.003160367	0	0	0.012299808
36	NE2	health	0.653341875	0.005210335	0.002989537	0.003245783	0	0	0.12936152	0	0	0.062780269	0.00512492	0	0.005338458	0.02306214	0	0.001708307	0	0.00311766	0	0.002647875	0	0.015033098	0	0.001067692	0	0.020969464	0	0	0.004228059	0	0	0	0	0	0	0	0	0.001452061	0	0.002263506	0	0.004441597	0	0	0	0	0.001751014
37	D1	Eltro	0.283450779	0.004270767	0.075720692	0.043348281	0	0.070382234	0.051206492	0.011958146	0.038436899	0.009993594	0.00200726	0.004185351	0.021396541	0.001238522	0.006448858	0.001238522	0.010890455	0.009908179	0	0.020969464	0.012855007	0.013794576	0.051804399	0	0	0.059064702	0.045483664	0.010420671	0.010164425	0	0.004099936	0	0	0	0.002220799	0.001238522	0.005423874	0.003331198	0	0.001537476	0.00128123	0.005338458	0	0	0	0.010164425	0.007943626
38	D2	Eltro	0.248900278	0.00200726	0.032500534	0.010420671	0.003502029	0.027930814	0.002178091	0.003630152	0.001537476	0.003800982	0.091778774	0.015972667	0.036643177	0.184582533	0.001238522	0.001067692	0.107068119	0.008029041	0	0.008456118	0.032415119	0.004057228	0.010634209	0	0	0	0	0.001110399	0	0	0.00952381	0.022635063	0	0.003544736	0.002092676	0.002135383	0.001024984	0	0	0.005551997	0	0	0.002092676	0	0	0	0
39	D3	Eltro	0.297587017	0.004356182	0.01866325	0.00568012	0.019303865	0.011061286	0.130728166	0.036942131	0.010634209	0.010079009	0.015588298	0.004270767	0.017894512	0.004185351	0.003331198	0.00128123	0	0.00183643	0	0.001494768	0.012769592	0.014776852	0.00311766	0	0.001665599	0.002519752	0	0.004740551	0.008797779	0.003032244	0.002946829	0	0.061200085	0.006448858	0.001110399	0.001153107	0.00384369	0	0.010591501	0.001067692	0.001921845	0.004655136	0.00585095	0.003416613	0	0	0
40	D4	Eltro	0.371257741	0.005765535	0.04317745	0.002775998	0	0.037924407	0.040230621	0.031988042	0.024386077	0.018876788	0.018364296	0.013495622	0.022848601	0.018022635	0.014307068	0.001580184	0.013367499	0.001195815	0	0.018150758	0.007388426	0.02323297	0.021823617	0.02690583	0	0.001622891	0.018705958	0.00200726	0.004783259	0	0.004441597	0.003929105	0	0	0.00384369	0.014734145	0.003502029	0.002904121	0	0.005509289	0.004313474	0.002818706	0	0	0	0	0.00640615
41	D5	Eltro	0.267990604	0.054238736	0.003245783	0.030237028	0.056972026	0.009310271	0.007644672	0.008456118	0.003630152	0.064915652	0	0.009139441	0.003459321	0.003929105	0.003331198	0	0.00311766	0	0.027930814	0.002049968	0	0.003502029	0.021567371	0	0.169165065	0.008327995	0	0	0.001708307	0.027845398	0.003032244	0	0.010634209	0.00585095	0	0.001366645	0	0.001195815	0.007004057	0	0	0	0	0.001024984	0	0.009737348	0.033995302
42	D6	Eltro	0.443348281	0.005551997	0.015417467	0.001323938	0.001195815	0.001153107	0.035618193	0.002220799	0	0.033183857	0.003886398	0.001110399	0.004527013	0	0.001238522	0.075549861	0	0.004228059	0	0.001580184	0.005082212	0	0	0	0.04830237	0.001665599	0	0	0.08033312	0	0.002348922	0.003630152	0	0	0	0	0	0.001067692	0	0	0	0	0	0	0	0	0
43	D7	Eltro	0.397565663	0.008584241	0.081528934	0.021481956	0.001153107	0.09331625	0.007046765	0.051334615	0.013111253	0.004996797	0	0.001238522	0.042109759	0	0.006448858	0.003245783	0.005722827	0	0	0.011915439	0.019602819	0.011232116	0.002434337	0.094170404	0	0.001494768	0.00256246	0.001366645	0.001409353	0	0.007303011	0	0	0	0.018193466	0.002647875	0.013666453	0.001537476	0	0.003032244	0.005551997	0	0	0	0	0.001238522	0.001366645
44	D8	Eltro	0.28562887	0.003416613	0.093529789	0.012043562	0.001452061	0.033610933	0.031005766	0.137134316	0.048772155	0.013153961	0.001494768	0	0.027973521	0.002220799	0.007089473	0.003886398	0.017083066	0.001110399	0	0.030365151	0.014392483	0.013196669	0.025667307	0	0	0.001751014	0.014990391	0.011232116	0.010933163	0	0.007473842	0	0	0	0.007943626	0.002818706	0.001409353	0.002220799	0	0.00456972	0.001751014	0.003373906	0	0	0	0.004954089	0.006875934
45	D9	Eltro	0.296604741	0.00256246	0.020115311	0.008327995	0.001964553	0.01481956	0.001452061	0.00512492	0.002989537	0.002989537	0.131496904	0.006363442	0.023617339	0.180311766	0	0.001537476	0.070296818	0.001964553	0	0.01537476	0.010164425	0.001366645	0.002263506	0	0	0	0	0	0	0	0.008626949	0.011659193	0	0	0.001195815	0.001665599	0	0	0	0.004655136	0	0	0.001153107	0	0	0	0
46	D10	Eltro	0.405466581	0.017253897	0.04245142	0.008712364	0	0.02122571	0.041212898	0.0501388	0.033610933	0.045142003	0.002519752	0.009993594	0.011915439	0.001921845	0.002220799	0.001580184	0.00456972	0.001110399	0	0.016997651	0.021610079	0.00896861	0	0.001622891	0	0.001622891	0.00128123	0.001153107	0.021823617	0	0.004484305	0	0	0	0.004697843	0.001494768	0.002263506	0.00256246	0	0	0	0.011872731	0	0	0	0.043220158	0.002775998
47	D11	Eltro	0.486312193	0.004612428	0.046551356	0.029980782	0.001751014	0.02579543	0.014776852	0.021695494	0.011146701	0.009054025	0.013153961	0.006747811	0.016399744	0.01409353	0.004099936	0.051590861	0.00696135	0.00128123	0	0.011189408	0.006149904	0.00952381	0.016527867	0.01481956	0	0	0.005936366	0	0.001195815	0	0.00384369	0.001665599	0	0	0.002733291	0.006064489	0.00183643	0.001622891	0	0.006619688	0.003630152	0.001323938	0	0	0	0	0.002989537
48	D12	Eltro	0.300533846	0.00568012	0.12351057	0.03348281	0	0.06880205	0.014606022	0.062096946	0.015332052	0.00896861	0.001494768	0.001964553	0.058637625	0.001323938	0.00713218	0.003800982	0.0117019	0.001751014	0	0.034080717	0.017680974	0.016357036	0.00640615	0.034593209	0	0	0.008840487	0.001665599	0.003160367	0	0.006662396	0	0	0	0.012342515	0.001580184	0.013324792	0.00256246	0	0.009481102	0.004441597	0.003502029	0	0	0	0.022037156	0.001622891
49	D13	Eltro	0.421823617	0.00640615	0.107068119	0.003800982	0	0.073329063	0.044501388	0.023361093	0.007900918	0.066880205	0.002861414	0.010591501	0.015075806	0.001409353	0.004142644	0.002818706	0.014990391	0	0	0.023959001	0.010719624	0.019859065	0.016357036	0	0	0.001537476	0.004270767	0.001366645	0	0	0.008797779	0.001921845	0	0	0.002690583	0.001238522	0.00328849	0.005466581	0	0.001409353	0.002690583	0	0	0	0	0.009395687	0
50	D14	Eltro	0.265470852	0.209182148	0.029083921	0.022976724	0.003587444	0.008498826	0.00311766	0.04172539	0.009609225	0.014606022	0.002818706	0.001793722	0.012171685	0.001110399	0.068417681	0.001751014	0.002946829	0.001366645	0	0.006021781	0.007644672	0.002861414	0.046166987	0.001751014	0.062908392	0.011915439	0	0.001366645	0	0	0.006833227	0	0	0	0.001110399	0.006619688	0.001323938	0	0	0.001110399	0	0	0	0	0	0.002092676	0.012171685
51	D15	Eltro	0.332820841	0.003672859	0.050992953	0.226820414	0.00128123	0.015460175	0.01409353	0.013025838	0.012342515	0.003245783	0	0.005423874	0.013709161	0.001110399	0.002306214	0.002263506	0.051377322	0.001921845	0	0.041554559	0.041981636	0.004954089	0.029938074	0	0.001238522	0.009139441	0.006320735	0.003416613	0.001195815	0	0.002989537	0	0	0	0.002391629	0	0.009651933	0.004228059	0	0	0	0	0	0	0	0.013452915	0.004185351
52	D16	Ami_Leu	0.246124279	0.00384369	0.036087978	0.010847747	0	0.036429639	0.038821268	0.011573777	0.061926116	0.032158873	0.001494768	0.001665599	0.014606022	0.001494768	0.003416613	0.001195815	0.002391629	0.130898996	0	0.020115311	0.008157164	0.001751014	0.003373906	0	0.00256246	0.002263506	0.002647875	0.036856716	0.007303011	0	0.002135383	0	0	0	0.003886398	0.001067692	0.002904121	0.006662396	0	0.001238522	0.001323938	0.003672859	0.001153107	0	0	0	0.002348922
53	D17	Leukin11	0.591928251	0.003800982	0.04428785	0.057014734	0.002647875	0.002519752	0.002733291	0.003245783	0.001708307	0.003544736	0.001238522	0.00200726	0.005466581	0.001195815	0.001708307	0.099594277	0	0.001409353	0.001110399	0.002348922	0.003715567	0	0	0	0	0	0	0	0	0	0.003672859	0	0	0	0	0	0	0	0	0.007730088	0	0	0	0	0	0	0
54	D18	Ami_Leu	0.038778561	0.392611574	0.047063848	0.004740551	0	0.02891309	0.017510143	0.086653854	0.015502883	0.003502029	0.001879137	0.001238522	0.012043562	0.001537476	0.011103993	0.001751014	0.024813154	0.003630152	0	0.011744608	0.007943626	0.005722827	0.016527867	0.002306214	0.008925902	0.069741619	0	0.007174888	0.009395687	0	0.004954089	0.004740551	0	0	0.005338458	0.004697843	0.001879137	0.001195815	0	0	0.001751014	0.002519752	0	0	0	0.018620542	0.001110399
55	D19	Leukin11	0.389408499	0.003800982	0.043647235	0.00384369	0.001153107	0.047490925	0.032671365	0.041682682	0.024855862	0.020926756	0.017040359	0.017339312	0.030407858	0.028955798	0.006833227	0.002092676	0.011573777	0.002220799	0	0.030493274	0.007858211	0.021183002	0.029724536	0.028955798	0	0	0.012171685	0.001665599	0.00256246	0	0.004099936	0.002220799	0	0	0.004697843	0.009780056	0.003672859	0.003758275	0	0.003544736	0.00696135	0.00128123	0	0	0	0	0.012043562
56	D20	Ami_Leu	0.179713859	0.177407645	0.040187914	0.010591501	0.001751014	0.011317531	0.004527013	0.035831732	0.016741405	0.015460175	0.006235319	0.001665599	0.014435191	0.002348922	0.133504164	0.001537476	0.005253043	0.00200726	0.001153107	0.005210335	0.009395687	0.001580184	0.066154175	0.001879137	0.057100149	0.007644672	0	0.002434337	0	0	0.007858211	0	0	0	0.003074952	0.011787316	0.001580184	0	0	0.001622891	0.001024984	0	0	0	0	0.002135383	0.00640615
57	D21	Leukin11	0.27977792	0.00456972	0.103608798	0.054751228	0	0.134785394	0.008199872	0.065983344	0.013495622	0.006833227	0	0.00183643	0.049113816	0.001622891	0.004783259	0.004441597	0.010121717	0	0	0.019303865	0.017680974	0.012299808	0.003800982	0.037155669	0	0.001195815	0.004954089	0.001751014	0	0	0.007943626	0	0	0	0.024300662	0.00183643	0.015289344	0.001793722	0	0.006491565	0.007345719	0.001494768	0	0	0	0.002989537	0.001409353
58	D22	Ami_Leu	0.177065983	0.008669656	0.106598334	0.001366645	0	0.023574632	0.02067051	0.054196028	0.054836643	0.007303011	0.001964553	0	0.019730942	0.001665599	0.0378817	0.003373906	0.005637412	0.023702755	0	0.086867393	0.015929959	0.011317531	0.004185351	0.178133675	0	0.004954089	0.003245783	0.00456972	0.002306214	0	0.016570574	0	0	0	0.006278027	0.004185351	0.002647875	0.002519752	0	0.001238522	0.002904121	0.003544736	0	0	0	0	0
59	D23	Leukin11	0.428614136	0.005637412	0.061029255	0.00328849	0	0.028528721	0.039675422	0.011103993	0.004954089	0.051676276	0.002989537	0.005594704	0.009011318	0	0.001708307	0.037454623	0.008199872	0.002605168	0	0.011402947	0.008498826	0.011189408	0.007559257	0	0.027845398	0.002049968	0.002775998	0	0.046166987	0	0.005509289	0.003032244	0	0	0.001153107	0	0.001622891	0.003331198	0	0	0.001195815	0	0	0	0	0.003245783	0.001110399
60	D24	Ami_Leu	0.207473842	0.004911382	0.004697843	0.014349776	0.106213965	0.004954089	0.019303865	0.009566517	0.001024984	0.009011318	0.013111253	0.003929105	0.009054025	0.006705104	0	0	0.002647875	0.00311766	0.059192825	0.001323938	0	0.107367072	0	0.003032244	0.001409353	0.005594704	0.006918642	0	0	0.019517403	0	0	0.035874439	0.020798633	0	0	0	0	0.016912236	0	0	0	0.00311766	0.001409353	0.005893658	0	0
61	D25	Leukin11	0.010933163	0	0.003416613	0.021866325	0.265342729	0	0.002647875	0	0	0	0.010634209	0.007217596	0	0.006662396	0	0	0	0.003502029	0.059619902	0	0.001024984	0.008797779	0	0	0.001879137	0.009224856	0	0	0	0.062822977	0.009737348	0.013837284	0.014776852	0.045483664	0	0	0.001751014	0	0.014606022	0	0	0	0.003587444	0.004996797	0.003929105	0	0
62	D26	Ami_Leu	0.166346359	0.002519752	0.054836643	0.008797779	0.081913303	0.065769806	0.020585095	0.015631006	0.098099509	0.002434337	0.003544736	0.004655136	0.00841341	0.003203075	0.003587444	0.015075806	0	0.001580184	0.018407004	0.004868674	0.008712364	0.002477045	0.001751014	0	0	0.001622891	0.002519752	0.030066197	0.001494768	0.017979927	0.007046765	0.003929105	0.009865471	0.008669656	0	0	0.003502029	0.020585095	0.005167628	0.021481956	0.001452061	0	0.001024984	0.001153107	0.001024984	0	0
63	D27	Leukin11	0.129318813	0.014947683	0.014904975	0.032671365	0.115908606	0.023019432	0.013709161	0.004313474	0.027033953	0.013922699	0.001067692	0.001793722	0.008797779	0.00456972	0.00328849	0.001110399	0.001409353	0.048729447	0.047362802	0.007943626	0.003032244	0.012470638	0.001708307	0	0.001622891	0	0.001067692	0.015673713	0.004911382	0.014307068	0.00311766	0	0.015246637	0.030621397	0.001622891	0	0.003032244	0.002391629	0.010079009	0	0	0	0	0	0.009011318	0	0.001452061
64	D28	Ami_Leu	0.57804826	0.006278027	0.004313474	0.006747811	0.115438821	0	0.003672859	0	0	0.001708307	0	0.008925902	0.004014521	0.002477045	0	0	0	0.00128123	0.016570574	0	0	0	0	0	0	0.001665599	0	0	0	0.018962204	0.00256246	0	0.006235319	0.009780056	0	0	0	0	0.002946829	0	0	0.00128123	0.001024984	0.003502029	0.001793722	0	0
65	D29	Leukin11	0.518599189	0.006278027	0.063250053	0.004441597	0.024556908	0.023361093	0.025710015	0.027717275	0.030108905	0.03420884	0	0.003800982	0.022934017	0.001793722	0.008114457	0.001580184	0.01938928	0.001067692	0.007559257	0.012940423	0.005979073	0.002220799	0.001751014	0.001110399	0.018022635	0.001409353	0.006790519	0.003245783	0	0.00256246	0.003886398	0	0.003672859	0	0.00128123	0	0.019987188	0.004740551	0.001580184	0.001537476	0	0	0	0	0	0.001110399	0
66	D30	Ami_Leu	0.011317531	0.001452061	0.00200726	0.017894512	0.062737561	0.001195815	0	0.001238522	0.001494768	0.001921845	0.047063848	0.356438181	0	0.002946829	0.001494768	0	0	0.023830878	0.266325005	0	0.001024984	0	0.001153107	0	0.001708307	0.00439889	0	0	0	0.005808243	0	0.004954089	0.010335255	0.001921845	0	0	0	0	0.005295751	0	0	0	0.004099936	0.004014521	0.002477045	0.004099936	0
67	D31	Leukin11	0.38078155	0.00439889	0.003331198	0.062865684	0.186931454	0	0.002049968	0.001067692	0	0.001366645	0.00183643	0.003758275	0.001708307	0.006235319	0	0.033653641	0.003373906	0.001494768	0.027802691	0.009481102	0.001195815	0.00256246	0.001537476	0	0	0.002049968	0	0.017809097	0	0.01793722	0	0	0.001024984	0.005253043	0	0	0	0	0.003203075	0	0	0	0.002946829	0.002733291	0.002178091	0	0
68	D32	Ami_Leu	0.246081572	0.004441597	0.071834294	0.042963912	0.05214606	0.085159086	0.026948537	0.032884903	0.020243434	0.006576981	0.001452061	0.003630152	0.030578689	0.003416613	0.003331198	0.002733291	0.00841341	0.004099936	0.014563314	0.016058082	0.014691437	0.009865471	0.022079863	0.014734145	0	0.02434337	0.01994448	0.005253043	0.003758275	0.005893658	0.006235319	0.002861414	0.010036302	0.004014521	0.010463378	0.001580184	0.009310271	0.002220799	0	0.002904121	0.003502029	0.003373906	0	0.00128123	0.001751014	0.005167628	0.004313474
69	D33	Leukin11	0.016271621	0.00328849	0.004228059	0.15114243	0.345633141	0.006705104	0.008071749	0.003245783	0.004356182	0.001153107	0.003672859	0.012385223	0.001238522	0.003502029	0	0.010762332	0	0.00200726	0.038522315	0	0.002306214	0	0	0.003502029	0.001708307	0.001751014	0	0.039590006	0	0.023361093	0.001409353	0	0.023574632	0.003672859	0	0	0	0	0.007174888	0	0	0.002348922	0	0	0.004911382	0	0
70	D34	Ami_Leu	0.078197736	0.001751014	0.004996797	0.033013026	0.216357036	0.002818706	0.018150758	0.006448858	0.002818706	0.002818706	0.007388426	0.023489216	0.003203075	0.003331198	0	0	0	0.002178091	0.002348922	0	0.001751014	0.004356182	0.001238522	0	0.002605168	0.005167628	0	0.001238522	0.001494768	0.067136451	0.001751014	0.004996797	0.021567371	0.021481956	0	0	0	0	0.010036302	0	0	0	0.006833227	0.004484305	0	0	0
71	D35	Leukin11	0.092120436	0.002391629	0.017723681	0.009011318	0.01994448	0.01080504	0	0.002818706	0.003074952	0.003245783	0.136194747	0.007601965	0.013666453	0.086354901	0.001024984	0.001067692	0.041426436	0.006064489	0.015075806	0.004313474	0.012128977	0.001708307	0.005808243	0	0.001323938	0.003331198	0.001110399	0	0	0.008541533	0.003203075	0.009609225	0.013153961	0.018193466	0	0.001537476	0	0	0.00696135	0.001452061	0	0	0	0	0	0.001153107	0
72	D36	Ami_Leu	0.268844758	0.088105915	0.03147555	0.011787316	0.002946829	0.01810805	0.02122571	0.029681828	0.016186205	0.015203929	0.020158018	0.008157164	0.014221653	0.008755072	0.033952594	0.001366645	0.008327995	0.001793722	0.01353833	0.011488362	0.007004057	0.012128977	0.029169336	0.011445654	0.031048473	0.005551997	0.007559257	0.002049968	0.002135383	0	0.004740551	0.001751014	0	0.013111253	0.002049968	0.009310271	0.001708307	0.001879137	0.006534273	0.002775998	0.002434337	0.00256246	0	0.001195815	0.002861414	0.001580184	0.007858211
73	D37	Leukin11	0.514029468	0.004954089	0.047448217	0.016954943	0	0.019175742	0.02690583	0.012000854	0.009822763	0.025880846	0	0	0.054452274	0.001751014	0.012513346	0.003929105	0.009139441	0	0	0.015801836	0.021695494	0.00768738	0.005167628	0.016143498	0	0.001622891	0.011744608	0.001323938	0	0	0.005551997	0	0	0	0.004868674	0.001537476	0	0.002647875	0	0.003758275	0	0	0.009822763	0	0	0.001751014	0.038693145
[truncated: 7 more columns]
