# Supplementary material for: Gut microbiota were altered with platelet count and red blood cell count in immune thrombocytopenia patients with different treatments
Source: Front Cell Infect Microbiol. 2023 May 15;13:1168756. doi: 10.3389/fcimb.2023.1168756 (PMC10225573; doi:10.3389/fcimb.2023.1168756)
Supplement: Supplementary file 3 [file DataSheet_3.csv]

ID	tax
1	V1	k__Bacteria;p__Bacteroidetes;c__Bacteroidia;o__Bacteroidales;f__Bacteroidaceae;g__Bacteroides
2	V2	k__Bacteria;p__Bacteroidetes;c__Bacteroidia;o__Bacteroidales;f__Prevotellaceae;g__Prevotella 9
3	V3	k__Bacteria;p__Firmicutes;c__Clostridia;o__Clostridiales;f__Lachnospiraceae;g__Lachnospiraceae UCG-008
4	V4	k__Bacteria;p__Proteobacteria;c__Gammaproteobacteria;o__Enterobacteriales;f__Enterobacteriaceae;g__Escherichia-Shigella
5	V5	k__Bacteria;p__Epsilonbacteraeota;c__Campylobacteria;o__Campylobacterales;f__Helicobacteraceae;g__Helicobacter
6	V6	k__Bacteria;p__Firmicutes;c__Clostridia;o__Clostridiales;f__Ruminococcaceae;g__[Eubacterium] coprostanoligenes group
7	V7	k__Bacteria;p__Bacteroidetes;c__Bacteroidia;o__Bacteroidales;f__Rikenellaceae;g__Alistipes
8	V8	k__Bacteria;p__Firmicutes;c__Clostridia;o__Clostridiales;f__Lachnospiraceae;g__Lachnospiraceae NC2004 group
9	V9	k__Bacteria;p__Firmicutes;c__Clostridia;o__Clostridiales;f__Ruminococcaceae;g__Ruminococcaceae UCG-002
10	V10	k__Bacteria;p__Bacteroidetes;c__Bacteroidia;o__Bacteroidales;f__Tannerellaceae;g__Parabacteroides
11	V11	k__Bacteria;p__Firmicutes;c__Bacilli;o__Lactobacillales;f__Streptococcaceae;g__Streptococcus
12	V12	k__Bacteria;p__Proteobacteria;c__Gammaproteobacteria;o__Enterobacteriales;f__Enterobacteriaceae;g__Enterobacter
13	V13	k__Bacteria;p__Firmicutes;c__Clostridia;o__Clostridiales;f__Lachnospiraceae;g__Lachnospiraceae UCG-004
14	V14	k__Bacteria;p__Firmicutes;c__Bacilli;o__Lactobacillales;f__Lactobacillaceae;g__Lactobacillus
15	V15	k__Bacteria;p__Firmicutes;c__Clostridia;o__Clostridiales;f__Lachnospiraceae;g__[Eubacterium] eligens group
16	V16	k__Bacteria;p__Firmicutes;c__Clostridia;o__Clostridiales;f__Lachnospiraceae;g__Lachnoclostridium
17	V17	k__Bacteria;p__Firmicutes;c__Clostridia;o__Clostridiales;f__Peptostreptococcaceae;g__
18	V18	k__Bacteria;p__Actinobacteria;c__Actinobacteria;o__Bifidobacteriales;f__Bifidobacteriaceae;g__Pseudoscardovia
19	V19	k__Bacteria;p__Firmicutes;c__Negativicutes;o__Selenomonadales;f__Veillonellaceae;g__Megamonas
20	V20	k__Bacteria;p__Actinobacteria;c__Actinobacteria;o__Micrococcales;f__Micrococcaceae;g__Pseudarthrobacter
21	V21	k__Bacteria;p__Firmicutes;c__Clostridia;o__Clostridiales;f__Ruminococcaceae;g__Ruminococcus 1
22	V22	k__Bacteria;p__Firmicutes;c__Clostridia;o__Clostridiales;f__Lachnospiraceae;g__[Ruminococcus] torques group
23	V23	k__Bacteria;p__Firmicutes;c__Bacilli;o__Lactobacillales;f__Enterococcaceae;g__Enterococcus
24	V24	k__Bacteria;p__Firmicutes;c__Clostridia;o__Clostridiales;f__Lachnospiraceae;g__Lachnospiraceae NK4A136 group
25	V25	k__Bacteria;p__Firmicutes;c__Clostridia;o__Clostridiales;f__Clostridiaceae 1;g__Clostridium sensu stricto 1
26	V26	k__Bacteria;p__Bacteroidetes;c__Bacteroidia;o__Bacteroidales;f__Prevotellaceae;g__Prevotella 2
27	V27	k__Bacteria;p__Proteobacteria;c__Gammaproteobacteria;o__Betaproteobacteriales;f__Burkholderiaceae;g__Sutterella
28	V28	k__Bacteria;p__Bacteroidetes;c__Bacteroidia;o__Bacteroidales;f__Muribaculaceae;g__
29	V29	k__Bacteria;p__Fusobacteria;c__Fusobacteriia;o__Fusobacteriales;f__Fusobacteriaceae;g__Fusobacterium
30	V30	k__Bacteria;p__Firmicutes;c__Clostridia;o__Clostridiales;f__Ruminococcaceae;g__CAG-352
31	V31	k__Bacteria;p__Firmicutes;c__Negativicutes;o__Selenomonadales;f__Veillonellaceae;g__Megasphaera
32	V32	k__Bacteria;p__Firmicutes;c__Clostridia;o__Clostridiales;f__Ruminococcaceae;g__
33	V33	k__Bacteria;p__Bacteroidetes;c__Bacteroidia;o__Bacteroidales;f__Marinifilaceae;g__Butyricimonas
34	V34	k__Bacteria;p__Proteobacteria;c__Gammaproteobacteria;o__Pseudomonadales;f__Pseudomonadaceae;g__Pseudomonas
35	V35	k__Bacteria;p__Firmicutes;c__Clostridia;o__Clostridiales;f__Lachnospiraceae;g__
36	V36	k__Bacteria;p__Proteobacteria;c__Gammaproteobacteria;o__Pasteurellales;f__Pasteurellaceae;g__Aggregatibacter
37	V37	k__Bacteria;p__Proteobacteria;c__Gammaproteobacteria;o__Betaproteobacteriales;f__Burkholderiaceae;g__Ralstonia
38	V38	k__Bacteria;p__Firmicutes;c__Clostridia;o__Clostridiales;f__Lachnospiraceae;g__[Ruminococcus] gnavus group
39	V39	k__Bacteria;p__Firmicutes;c__Erysipelotrichia;o__Erysipelotrichales;f__Erysipelotrichaceae;g__Turicibacter
40	V40	k__Bacteria;p__Proteobacteria;c__Gammaproteobacteria;o__Pseudomonadales;f__Moraxellaceae;g__Acinetobacter
41	V41	k__Bacteria;p__Bacteroidetes;c__Bacteroidia;o__Bacteroidales;f__Prevotellaceae;g__Paraprevotella
42	V42	k__Bacteria;p__Proteobacteria;c__Gammaproteobacteria;o__Enterobacteriales;f__Enterobacteriaceae;g__Proteus
43	V43	k__Bacteria;p__Bacteroidetes;c__Bacteroidia;o__Bacteroidales;f__Barnesiellaceae;g__Barnesiella
44	V44	k__Bacteria;p__Firmicutes;c__Clostridia;o__Clostridiales;f__Lachnospiraceae;g__[Eubacterium] hallii group
45	V45	k__Bacteria;p__Firmicutes;c__Clostridia;o__Clostridiales;f__Ruminococcaceae;g__Ruminococcaceae UCG-014
46	V46	k__Bacteria;p__Firmicutes;c__Clostridia;o__Clostridiales;f__Lachnospiraceae;g__[Eubacterium] ruminantium group
47	V47	k__Bacteria;p__Firmicutes;c__Clostridia;o__Clostridiales;f__Lachnospiraceae;g__[Ruminococcus] gauvreauii group
48	V48	k__Bacteria;p__Firmicutes;c__Negativicutes;o__Selenomonadales;f__Veillonellaceae;g__Veillonella
49	V49	k__Bacteria;p__Firmicutes;c__Negativicutes;o__Selenomonadales;f__Acidaminococcaceae;g__Phascolarctobacterium
50	V50	k__Bacteria;p__Firmicutes;c__Clostridia;o__Clostridiales;f__Lachnospiraceae;g__[Eubacterium] oxidoreducens group
51	V51	k__Bacteria;p__Firmicutes;c__Clostridia;o__Clostridiales;f__Ruminococcaceae;g__Ruminococcaceae UCG-005
52	V52	k__Bacteria;p__Actinobacteria;c__Coriobacteriia;o__Coriobacteriales;f__Coriobacteriaceae;g__Collinsella
53	V53	k__Bacteria;p__Firmicutes;c__Clostridia;o__Clostridiales;f__Lachnospiraceae;g__Lachnospiraceae UCG-001
54	V54	k__Bacteria;p__Epsilonbacteraeota;c__Campylobacteria;o__Campylobacterales;f__Campylobacteraceae;g__Campylobacter
55	V55	k__Bacteria;p__Firmicutes;c__Clostridia;o__Clostridiales;f__Christensenellaceae;g__Christensenellaceae R-7 group
56	V56	k__Bacteria;p__Firmicutes;c__Clostridia;o__Clostridiales;f__Ruminococcaceae;g__Butyricicoccus
57	V57	k__Bacteria;p__Firmicutes;c__Clostridia;o__Clostridiales;f__Ruminococcaceae;g__Ruminiclostridium 9
58	V58	k__Bacteria;p__Proteobacteria;c__Alphaproteobacteria;o__Sphingomonadales;f__Sphingomonadaceae;g__Sphingomonas
59	V59	k__Bacteria;p__Firmicutes;c__Clostridia;o__Clostridiales;f__Ruminococcaceae;g__Ruminiclostridium 5
60	V60	k__Bacteria;p__Fusobacteria;c__Fusobacteriia;o__Fusobacteriales;f__Fusobacteriaceae;g__Cetobacterium
61	V61	k__Bacteria;p__Firmicutes;c__Clostridia;o__Clostridiales;f__Lachnospiraceae;g__Anaerostipes
62	V62	k__Archaea;p__Euryarchaeota;c__Methanobacteria;o__Methanobacteriales;f__Methanobacteriaceae;g__Methanobrevibacter
63	V63	k__Bacteria;p__Firmicutes;c__Negativicutes;o__Selenomonadales;f__Veillonellaceae;g__Dialister
64	V64	k__Bacteria;p__Verrucomicrobia;c__Verrucomicrobiae;o__Verrucomicrobiales;f__Akkermansiaceae;g__Akkermansia
65	V65	k__Bacteria;p__Actinobacteria;c__Actinobacteria;o__Bifidobacteriales;f__Bifidobacteriaceae;g__
66	V66	k__Bacteria;p__Bacteroidetes;c__Bacteroidia;o__Bacteroidales;f__Prevotellaceae;g__Alloprevotella
67	V67	k__Bacteria;p__Firmicutes;c__Erysipelotrichia;o__Erysipelotrichales;f__Erysipelotrichaceae;g__Erysipelatoclostridium
68	V68	k__Bacteria;p__Firmicutes;c__Clostridia;o__Clostridiales;f__Lachnospiraceae;g__Lachnospiraceae ND3007 group
69	V69	k__Bacteria;p__Bacteroidetes;c__Bacteroidia;o__Bacteroidales;f__Marinifilaceae;g__Odoribacter
70	V70	k__Bacteria;p__Firmicutes;c__Erysipelotrichia;o__Erysipelotrichales;f__Erysipelotrichaceae;g__Erysipelotrichaceae UCG-003
71	V71	k__Bacteria;p__Proteobacteria;c__Deltaproteobacteria;o__Desulfovibrionales;f__Desulfovibrionaceae;g__Bilophila
72	V72	k__Bacteria;p__Firmicutes;c__Clostridia;o__Clostridiales;f__Ruminococcaceae;g__Flavonifractor
73	V73	k__Bacteria;p__Firmicutes;c__Clostridia;o__Clostridiales;f__Lachnospiraceae;g__Tyzzerella 4
74	V74	k__Bacteria;p__Firmicutes;c__Clostridia;o__Clostridiales;f__Ruminococcaceae;g__Ruminococcaceae UCG-003
75	V75	k__Bacteria;p__Firmicutes;c__Bacilli;o__Bacillales;f__Staphylococcaceae;g__Staphylococcus
76	V76	k__Bacteria;p__Firmicutes;c__Clostridia;o__Clostridiales;f__Ruminococcaceae;g__Ruminococcaceae UCG-013
77	V77	k__Bacteria;p__Firmicutes;c__Clostridia;o__Clostridiales;f__Lachnospiraceae;g__Coprococcus 2
78	V78	k__Bacteria;p__Firmicutes;c__Erysipelotrichia;o__Erysipelotrichales;f__Erysipelotrichaceae;g__[Clostridium] innocuum group
79	V79	k__Bacteria;p__Firmicutes;c__Erysipelotrichia;o__Erysipelotrichales;f__Erysipelotrichaceae;g__Catenibacterium
80	V80	k__Bacteria;p__Firmicutes;c__Clostridia;o__Clostridiales;f__Clostridiales vadinBB60 group;g__
81	V81	k__Bacteria;p__Firmicutes;c__Erysipelotrichia;o__Erysipelotrichales;f__Erysipelotrichaceae;g__Holdemanella
82	V82	k__Bacteria;p__Firmicutes;c__Clostridia;o__Clostridiales;f__Ruminococcaceae;g__Ruminiclostridium 6
83	V83	k__Bacteria;p__Firmicutes;c__Negativicutes;o__Selenomonadales;f__Acidaminococcaceae;g__Acidaminococcus
84	V84	k__Bacteria;p__Proteobacteria;c__Gammaproteobacteria;o__Betaproteobacteriales;f__Neisseriaceae;g__
85	V85	k__Bacteria;p__Firmicutes;c__Clostridia;o__Clostridiales;f__Ruminococcaceae;g__UBA1819
86	V86	k__Bacteria;p__Tenericutes;c__Mollicutes;o__Mollicutes RF39;f__;g__
87	V87	k__Bacteria;p__Proteobacteria;c__Gammaproteobacteria;o__Betaproteobacteriales;f__Burkholderiaceae;g__
88	V88	k__Bacteria;p__Actinobacteria;c__Actinobacteria;o__Corynebacteriales;f__Corynebacteriaceae;g__
89	V89	k__Bacteria;p__Firmicutes;c__Clostridia;o__Clostridiales;f__Ruminococcaceae;g__Ruminococcaceae NK4A214 group
90	V90	k__Bacteria;p__Firmicutes;c__Clostridia;o__Clostridiales;f__Lachnospiraceae;g__[Eubacterium] ventriosum group
91	V91	k__Bacteria;p__Bacteroidetes;c__Bacteroidia;o__Bacteroidales;f__Prevotellaceae;g__Prevotellaceae NK3B31 group
92	V92	k__Bacteria;p__Firmicutes;c__Clostridia;o__Clostridiales;f__Ruminococcaceae;g__Ruminococcus 2
93	V93	k__Bacteria;p__Firmicutes;c__Negativicutes;o__Selenomonadales;f__Veillonellaceae;g__Mitsuokella
94	V94	k__Bacteria;p__Proteobacteria;c__Gammaproteobacteria;o__Betaproteobacteriales;f__Burkholderiaceae;g__Brachymonas
95	V95	k__Bacteria;p__Actinobacteria;c__Actinobacteria;o__Actinomycetales;f__Actinomycetaceae;g__Actinomyces
96	V96	k__Bacteria;p__Actinobacteria;c__Coriobacteriia;o__Coriobacteriales;f__Eggerthellaceae;g__Eggerthella
97	V97	k__Bacteria;p__Proteobacteria;c__Alphaproteobacteria;o__Rhizobiales;f__Devosiaceae;g__Devosia
98	V98	k__Bacteria;p__Proteobacteria;c__Gammaproteobacteria;o__Xanthomonadales;f__Xanthomonadaceae;g__Thermomonas
99	V99	k__Bacteria;p__Firmicutes;c__Erysipelotrichia;o__Erysipelotrichales;f__Erysipelotrichaceae;g__Faecalicoccus
100	V100	k__Bacteria;p__Proteobacteria;c__Gammaproteobacteria;o__Betaproteobacteriales;f__Burkholderiaceae;g__Pelomonas
101	V101	k__Bacteria;p__Proteobacteria;c__Alphaproteobacteria;o__Rhizobiales;f__Xanthobacteraceae;g__Bradyrhizobium
102	V102	k__Bacteria;p__Synergistetes;c__Synergistia;o__Synergistales;f__Synergistaceae;g__Cloacibacillus
103	V103	k__Bacteria;p__Firmicutes;c__Clostridia;o__Clostridiales;f__Lachnospiraceae;g__[Eubacterium] xylanophilum group
104	V104	k__Bacteria;p__Firmicutes;c__Clostridia;o__Clostridiales;f__Lachnospiraceae;g__Hungatella
105	V105	k__Bacteria;p__Proteobacteria;c__Alphaproteobacteria;o__Rhizobiales;f__Rhizobiaceae;g__Allorhizobium-Neorhizobium-Pararhizobium-Rhizobium
106	V106	k__Bacteria;p__Deinococcus-Thermus;c__Deinococci;o__Deinococcales;f__Deinococcaceae;g__Deinococcus
107	V107	k__Bacteria;p__Firmicutes;c__Clostridia;o__Clostridiales;f__Lachnospiraceae;g__Blautia
108	V108	k__Bacteria;p__Firmicutes;c__Clostridia;o__Clostridiales;f__Ruminococcaceae;g__Ruminococcaceae UCG-010
109	V109	k__Bacteria;p__Bacteroidetes;c__Bacteroidia;o__Chitinophagales;f__Chitinophagaceae;g__
110	V110	k__Bacteria;p__Firmicutes;c__Clostridia;o__Clostridiales;f__Lachnospiraceae;g__Coprococcus 3
111	V111	k__Bacteria;p__Firmicutes;c__Clostridia;o__Clostridiales;f__Lachnospiraceae;g__Coprococcus 1
112	V112	k__Bacteria;p__Actinobacteria;c__Actinobacteria;o__Streptosporangiales;f__Thermomonosporaceae;g__Thermobispora
113	V113	k__Bacteria;p__Firmicutes;c__Clostridia;o__Clostridiales;f__Ruminococcaceae;g__Ruminococcaceae UCG-004
114	V114	k__Bacteria;p__Firmicutes;c__Bacilli;o__Bacillales;f__Bacillaceae;g__Bacillus
115	V115	k__Bacteria;p__Proteobacteria;c__Deltaproteobacteria;o__Desulfovibrionales;f__Desulfovibrionaceae;g__Desulfovibrio
116	V116	k__Bacteria;p__Firmicutes;c__Negativicutes;o__Selenomonadales;f__Veillonellaceae;g__Anaeroglobus
117	V117	k__Bacteria;p__Proteobacteria;c__Gammaproteobacteria;o__Betaproteobacteriales;f__Burkholderiaceae;g__Candidatus Symbiobacter
118	V118	k__Bacteria;p__Firmicutes;c__Clostridia;o__Clostridiales;f__Lachnospiraceae;g__Dorea
119	V119	k__Bacteria;p__Firmicutes;c__Bacilli;o__Lactobacillales;f__Streptococcaceae;g__Lactococcus
120	V120	k__Bacteria;p__Actinobacteria;c__Actinobacteria;o__Corynebacteriales;f__Nocardiaceae;g__Rhodococcus
121	V121	k__Bacteria;p__Firmicutes;c__Clostridia;o__Clostridiales;f__Peptostreptococcaceae;g__Romboutsia
122	V122	k__Bacteria;p__Firmicutes;c__Clostridia;o__Clostridiales;f__Lachnospiraceae;g__CAG-56
123	V123	k__Bacteria;p__Proteobacteria;c__Gammaproteobacteria;o__Pseudomonadales;f__Moraxellaceae;g__Enhydrobacter
124	V124	k__Bacteria;p__Actinobacteria;c__Actinobacteria;o__Micrococcales;f__Micrococcaceae;g__Rothia
125	V125	k__Bacteria;p__Proteobacteria;c__Gammaproteobacteria;o__Betaproteobacteriales;f__Burkholderiaceae;g__Hydrogenophaga
126	V126	k__Bacteria;p__Proteobacteria;c__Gammaproteobacteria;o__Betaproteobacteriales;f__Burkholderiaceae;g__Acidovorax
127	V127	k__Bacteria;p__Firmicutes;c__Clostridia;o__Clostridiales;f__Lachnospiraceae;g__Roseburia
128	V128	k__Bacteria;p__Proteobacteria;c__Gammaproteobacteria;o__Xanthomonadales;f__Xanthomonadaceae;g__Stenotrophomonas
129	V129	k__Bacteria;p__Proteobacteria;c__Gammaproteobacteria;o__Pasteurellales;f__Pasteurellaceae;g__Haemophilus
130	V130	k__Bacteria;p__Proteobacteria;c__Alphaproteobacteria;o__Sphingomonadales;f__Sphingomonadaceae;g__Novosphingobium
131	V131	k__Bacteria;p__Proteobacteria;c__Gammaproteobacteria;o__Betaproteobacteriales;f__Burkholderiaceae;g__Alicycliphilus
132	V132	k__Bacteria;p__Proteobacteria;c__Gammaproteobacteria;o__Betaproteobacteriales;f__Burkholderiaceae;g__Parasutterella
133	V133	k__Bacteria;p__Bacteroidetes;c__Bacteroidia;o__Chitinophagales;f__Chitinophagaceae;g__Terrimonas
134	V134	k__Bacteria;p__Firmicutes;c__Bacilli;o__Lactobacillales;f__Leuconostocaceae;g__Weissella
135	V135	k__Bacteria;p__Proteobacteria;c__Gammaproteobacteria;o__Xanthomonadales;f__Xanthomonadaceae;g__Pseudoxanthomonas
136	V136	k__Bacteria;p__Proteobacteria;c__Gammaproteobacteria;o__Betaproteobacteriales;f__Burkholderiaceae;g__Ideonella
137	V137	k__Bacteria;p__Actinobacteria;c__Actinobacteria;o__Micrococcales;f__Microbacteriaceae;g__
138	V138	k__Bacteria;p__Acidobacteria;c__Subgroup 6;o__;f__;g__
139	V139	k__Bacteria;p__Proteobacteria;c__Gammaproteobacteria;o__Pasteurellales;f__Pasteurellaceae;g__Actinobacillus
140	V140	k__Bacteria;p__Firmicutes;c__Clostridia;o__Clostridiales;f__Ruminococcaceae;g__Ruminococcaceae UCG-009
141	V141	k__Bacteria;p__Firmicutes;c__Clostridia;o__Clostridiales;f__Peptococcaceae;g__
142	V142	k__Bacteria;p__Bacteroidetes;c__Bacteroidia;o__Bacteroidales;f__Prevotellaceae;g__Prevotella 7
143	V143	k__Bacteria;p__Bacteroidetes;c__Bacteroidia;o__Sphingobacteriales;f__Sphingobacteriaceae;g__Pedobacter
144	V144	k__Bacteria;p__Proteobacteria;c__Gammaproteobacteria;o__Enterobacteriales;f__Enterobacteriaceae;g__Raoultella
145	V145	k__Bacteria;p__Bacteroidetes;c__Bacteroidia;o__Bacteroidales;f__Barnesiellaceae;g__Coprobacter
146	V146	k__Bacteria;p__Lentisphaerae;c__Lentisphaeria;o__Victivallales;f__Victivallaceae;g__Victivallis
147	V147	k__Bacteria;p__Proteobacteria;c__Gammaproteobacteria;o__Betaproteobacteriales;f__Burkholderiaceae;g__Variovorax
148	V148	k__Bacteria;p__Proteobacteria;c__Gammaproteobacteria;o__Betaproteobacteriales;f__Burkholderiaceae;g__Comamonas
149	V149	k__Bacteria;p__Bacteroidetes;c__Bacteroidia;o__Bacteroidales;f__Marinifilaceae;g__
150	V150	k__Bacteria;p__Proteobacteria;c__Gammaproteobacteria;o__Betaproteobacteriales;f__Neisseriaceae;g__Neisseria
151	V151	k__Bacteria;p__Proteobacteria;c__Gammaproteobacteria;o__Pseudomonadales;f__Moraxellaceae;g__
152	V152	k__Bacteria;p__Chloroflexi;c__Anaerolineae;o__SBR1031;f__;g__
153	V153	k__Bacteria;p__Proteobacteria;c__Alphaproteobacteria;o__Caulobacterales;f__Caulobacteraceae;g__Brevundimonas
154	V154	k__Bacteria;p__Deinococcus-Thermus;c__Deinococci;o__Thermales;f__Thermaceae;g__Thermus
155	V155	k__Bacteria;p__Proteobacteria;c__Gammaproteobacteria;o__Aeromonadales;f__Aeromonadaceae;g__Aeromonas
156	V156	k__Bacteria;p__Firmicutes;c__Clostridia;o__Clostridiales;f__Peptostreptococcaceae;g__Paeniclostridium
157	V157	k__Bacteria;p__Proteobacteria;c__Alphaproteobacteria;o__Rhodospirillales;f__;g__
158	V158	k__Bacteria;p__Bacteroidetes;c__Bacteroidia;o__Bacteroidales;f__Dysgonomonadaceae;g__Dysgonomonas
159	V159	k__Bacteria;p__Firmicutes;c__Clostridia;o__Clostridiales;f__Ruminococcaceae;g__Subdoligranulum
160	V160	k__Bacteria;p__Proteobacteria;c__Alphaproteobacteria;o__Rhizobiales;f__Xanthobacteraceae;g__
161	V161	k__Bacteria;p__Proteobacteria;c__Alphaproteobacteria;o__Rhodobacterales;f__Rhodobacteraceae;g__
162	V162	k__Bacteria;p__Firmicutes;c__Clostridia;o__Clostridiales;f__Ruminococcaceae;g__Intestinimonas
163	V163	k__Bacteria;p__Bacteroidetes;c__Bacteroidia;o__Bacteroidales;f__Rikenellaceae;g__Rikenellaceae RC9 gut group
164	V164	k__Bacteria;p__Firmicutes;c__Bacilli;o__Lactobacillales;f__Carnobacteriaceae;g__Granulicatella
165	V165	k__Bacteria;p__Proteobacteria;c__Gammaproteobacteria;o__R7C24;f__;g__
166	V166	k__Bacteria;p__Bacteroidetes;c__Bacteroidia;o__Chitinophagales;f__Chitinophagaceae;g__Flavihumibacter
167	V167	k__Bacteria;p__Firmicutes;c__Negativicutes;o__Selenomonadales;f__Veillonellaceae;g__Allisonella
168	V168	k__Bacteria;p__Proteobacteria;c__Gammaproteobacteria;o__Diplorickettsiales;f__Diplorickettsiaceae;g__
169	V169	k__Bacteria;p__Proteobacteria;c__Gammaproteobacteria;o__Xanthomonadales;f__Xanthomonadaceae;g__Luteimonas
170	V170	k__Bacteria;p__Proteobacteria;c__Alphaproteobacteria;o__Rhizobiales;f__Xanthobacteraceae;g__Rhodopseudomonas
171	V171	k__Bacteria;p__Chloroflexi;c__Chloroflexia;o__Chloroflexales;f__Roseiflexaceae;g__
172	V172	k__Bacteria;p__Bacteroidetes;c__Bacteroidia;o__Flavobacteriales;f__Flavobacteriaceae;g__Flavobacterium
173	V173	k__Bacteria;p__Proteobacteria;c__Deltaproteobacteria;o__Myxococcales;f__BIrii41;g__
174	V174	k__Bacteria;p__Firmicutes;c__Clostridia;o__Clostridiales;f__Lachnospiraceae;g__GCA-900066575
175	V175	k__Bacteria;p__Cyanobacteria;c__Melainabacteria;o__Gastranaerophilales;f__;g__
176	V176	k__Bacteria;p__Proteobacteria;c__Alphaproteobacteria;o__Rhizobiales;f__Beijerinckiaceae;g__
177	V177	k__Bacteria;p__Chloroflexi;c__Anaerolineae;o__SBR1031;f__A4b;g__
178	V178	k__Bacteria;p__Acidobacteria;c__Blastocatellia (Subgroup 4);o__Blastocatellales;f__Blastocatellaceae;g__
179	V179	k__Bacteria;p__Proteobacteria;c__Gammaproteobacteria;o__Enterobacteriales;f__Enterobacteriaceae;g__Salmonella
180	V180	k__Bacteria;p__Proteobacteria;c__Alphaproteobacteria;o__Caulobacterales;f__Caulobacteraceae;g__
181	V181	k__Bacteria;p__Proteobacteria;c__Alphaproteobacteria;o__Sphingomonadales;f__Sphingomonadaceae;g__Altererythrobacter
182	V182	k__Bacteria;p__Proteobacteria;c__Alphaproteobacteria;o__Sphingomonadales;f__Sphingomonadaceae;g__Sphingobium
183	V183	k__Bacteria;p__Proteobacteria;c__Gammaproteobacteria;o__Betaproteobacteriales;f__Burkholderiaceae;g__AAP99
184	V184	k__Bacteria;p__Chloroflexi;c__TK10;o__;f__;g__
185	V185	k__Bacteria;p__Bacteroidetes;c__Bacteroidia;o__Flavobacteriales;f__Weeksellaceae;g__Chryseobacterium
186	V186	k__Bacteria;p__Proteobacteria;c__Gammaproteobacteria;o__Betaproteobacteriales;f__Burkholderiaceae;g__Curvibacter
187	V187	k__Bacteria;p__Firmicutes;c__Erysipelotrichia;o__Erysipelotrichales;f__Erysipelotrichaceae;g__Faecalitalea
188	V188	k__Bacteria;p__Proteobacteria;c__Alphaproteobacteria;o__Acetobacterales;f__Acetobacteraceae;g__
189	V189	k__Bacteria;p__Proteobacteria;c__Gammaproteobacteria;o__Pasteurellales;f__Pasteurellaceae;g__Rodentibacter
190	V190	k__Bacteria;p__Actinobacteria;c__Thermoleophilia;o__Solirubrobacterales;f__67-14;g__
191	V191	k__Bacteria;p__Synergistetes;c__Synergistia;o__Synergistales;f__Synergistaceae;g__Pyramidobacter
192	V192	k__Bacteria;p__Bacteroidetes;c__Bacteroidia;o__Cytophagales;f__Microscillaceae;g__
193	V193	k__Bacteria;p__Firmicutes;c__Bacilli;o__Bacillales;f__Bacillaceae XI;g__Gemella
194	V194	k__Bacteria;p__Firmicutes;c__Erysipelotrichia;o__Erysipelotrichales;f__Erysipelotrichaceae;g__Candidatus Stoquefichus
195	V195	k__Bacteria;p__Proteobacteria;c__Alphaproteobacteria;o__Rhizobiales;f__Xanthobacteraceae;g__Rhodoplanes
196	V196	k__Bacteria;p__Chloroflexi;c__Chloroflexia;o__Chloroflexales;f__Herpetosiphonaceae;g__Herpetosiphon
197	V197	k__Bacteria;p__Chloroflexi;c__Anaerolineae;o__Anaerolineales;f__Anaerolineaceae;g__
198	V198	k__Bacteria;p__Firmicutes;c__Clostridia;o__Clostridiales;f__Ruminococcaceae;g__Anaerotruncus
199	V199	k__Bacteria;p__Actinobacteria;c__Coriobacteriia;o__Coriobacteriales;f__Atopobiaceae;g__Olsenella
200	V200	k__Bacteria;p__Firmicutes;c__Clostridia;o__Clostridiales;f__Clostridiaceae 4;g__Paramaledivibacter
201	V201	k__Bacteria;p__Actinobacteria;c__Acidimicrobiia;o__Microtrichales;f__;g__
202	V202	k__Bacteria;p__Lentisphaerae;c__Lentisphaeria;o__Victivallales;f__vadinBE97;g__
203	V203	k__Bacteria;p__Acidobacteria;c__Blastocatellia (Subgroup 4);o__Blastocatellales;f__Blastocatellaceae;g__JGI 0001001-H03
204	V204	k__Bacteria;p__Proteobacteria;c__Gammaproteobacteria;o__Enterobacteriales;f__Enterobacteriaceae;g__Pantoea
205	V205	k__Bacteria;p__Gemmatimonadetes;c__Gemmatimonadetes;o__Gemmatimonadales;f__Gemmatimonadaceae;g__
206	V206	k__Bacteria;p__Verrucomicrobia;c__Verrucomicrobiae;o__Chthoniobacterales;f__Chthoniobacteraceae;g__Chthoniobacter
207	V207	k__Bacteria;p__Actinobacteria;c__Actinobacteria;o__Micrococcales;f__Microbacteriaceae;g__Leucobacter
208	V208	k__Bacteria;p__Actinobacteria;c__Actinobacteria;o__Micrococcales;f__Dermabacteraceae;g__Brachybacterium
209	V209	k__Bacteria;p__Proteobacteria;c__Gammaproteobacteria;o__Betaproteobacteriales;f__Burkholderiaceae;g__Massilia
210	V210	k__Bacteria;p__Actinobacteria;c__Coriobacteriia;o__Coriobacteriales;f__Eggerthellaceae;g__Senegalimassilia
211	V211	k__Bacteria;p__Firmicutes;c__Clostridia;o__Clostridiales;f__Eubacteriaceae;g__Eubacterium
212	V212	k__Bacteria;p__Bacteroidetes;c__Bacteroidia;o__Chitinophagales;f__Chitinophagaceae;g__Lacibacter
213	V213	k__Bacteria;p__Verrucomicrobia;c__Verrucomicrobiae;o__Verrucomicrobiales;f__Rubritaleaceae;g__Luteolibacter
214	V214	k__Bacteria;p__Bacteroidetes;c__Bacteroidia;o__Bacteroidales;f__Prevotellaceae;g__
215	V215	k__Bacteria;p__Firmicutes;c__Clostridia;o__Clostridiales;f__Lachnospiraceae;g__Lachnospiraceae UCG-003
216	V216	k__Bacteria;p__Proteobacteria;c__Gammaproteobacteria;o__Betaproteobacteriales;f__Rhodocyclaceae;g__Zoogloea
217	V217	k__Bacteria;p__Actinobacteria;c__Actinobacteria;o__Micrococcales;f__Micrococcaceae;g__Kocuria
218	V218	k__Bacteria;p__Proteobacteria;c__Alphaproteobacteria;o__Rhizobiales;f__Xanthobacteraceae;g__Xanthobacter
219	V219	k__Bacteria;p__Deinococcus-Thermus;c__Deinococci;o__Deinococcales;f__Trueperaceae;g__Truepera
220	V220	k__Bacteria;p__Firmicutes;c__Clostridia;o__Clostridiales;f__Family XIII;g__Family XIII AD3011 group
221	V221	k__Bacteria;p__Bacteroidetes;c__Bacteroidia;o__Bacteroidales;f__Porphyromonadaceae;g__Porphyromonas
222	V222	k__Bacteria;p__Actinobacteria;c__Actinobacteria;o__Micrococcales;f__Micrococcaceae;g__Micrococcus
223	V223	k__Bacteria;p__Bacteroidetes;c__Bacteroidia;o__Flavobacteriales;f__NS9 marine group;g__
224	V224	k__Bacteria;p__Firmicutes;c__Clostridia;o__Clostridiales;f__Clostridiaceae 1;g__Clostridium sensu stricto 12
225	V225	k__Bacteria;p__Planctomycetes;c__Planctomycetacia;o__Pirellulales;f__Pirellulaceae;g__
226	V226	k__Bacteria;p__Proteobacteria;c__Gammaproteobacteria;o__Betaproteobacteriales;f__Burkholderiaceae;g__Oxalobacter
227	V227	k__Bacteria;p__Actinobacteria;c__Coriobacteriia;o__Coriobacteriales;f__Coriobacteriales Incertae Sedis;g__
228	V228	k__Bacteria;p__Verrucomicrobia;c__Verrucomicrobiae;o__Chthoniobacterales;f__Chthoniobacteraceae;g__Candidatus Udaeobacter
229	V229	k__Bacteria;p__Proteobacteria;c__Gammaproteobacteria;o__Cellvibrionales;f__Cellvibrionaceae;g__Cellvibrio
230	V230	k__Bacteria;p__Firmicutes;c__Bacilli;o__Lactobacillales;f__Leuconostocaceae;g__Leuconostoc
231	V231	k__Bacteria;p__Proteobacteria;c__Gammaproteobacteria;o__Betaproteobacteriales;f__Rhodocyclaceae;g__Azoarcus
232	V232	k__Bacteria;p__Firmicutes;c__Erysipelotrichia;o__Erysipelotrichales;f__Erysipelotrichaceae;g__Erysipelotrichaceae UCG-004
233	V233	k__Bacteria;p__Bacteroidetes;c__Bacteroidia;o__Chitinophagales;f__Saprospiraceae;g__
234	V234	k__Bacteria;p__Firmicutes;c__Clostridia;o__Clostridiales;f__Ruminococcaceae;g__Negativibacillus
235	V235	k__Bacteria;p__Halanaerobiaeota;c__Halanaerobiia;o__Halanaerobiales;f__Halanaerobiaceae;g__Halanaerobium
236	V236	k__Bacteria;p__Actinobacteria;c__Actinobacteria;o__Micrococcales;f__Intrasporangiaceae;g__Janibacter
237	V237	k__Bacteria;p__Proteobacteria;c__Deltaproteobacteria;o__Bdellovibrionales;f__Bdellovibrionaceae;g__Bdellovibrio
238	V238	k__Bacteria;p__Actinobacteria;c__Actinobacteria;o__Corynebacteriales;f__Corynebacteriaceae;g__Lawsonella
239	V239	k__Bacteria;p__Firmicutes;c__Clostridia;o__Clostridiales;f__Lachnospiraceae;g__Sellimonas
240	V240	k__Bacteria;p__Proteobacteria;c__Alphaproteobacteria;o__Rhizobiales;f__Beijerinckiaceae;g__Microvirga
241	V241	k__Bacteria;p__Proteobacteria;c__Alphaproteobacteria;o__Rhizobiales;f__Beijerinckiaceae;g__Bosea
242	V242	k__Bacteria;p__Actinobacteria;c__Actinobacteria;o__Bifidobacteriales;f__Bifidobacteriaceae;g__Bifidobacterium
243	V243	k__Bacteria;p__Firmicutes;c__Clostridia;o__Clostridiales;f__Peptostreptococcaceae;g__Peptostreptococcus
244	V244	k__Bacteria;p__Firmicutes;c__Clostridia;o__Clostridiales;f__Lachnospiraceae;g__Tyzzerella 3
245	V245	k__Bacteria;p__Gemmatimonadetes;c__S0134 terrestrial group;o__;f__;g__
246	V246	k__Bacteria;p__Bacteroidetes;c__Bacteroidia;o__Sphingobacteriales;f__Sphingobacteriaceae;g__
247	V247	k__Bacteria;p__Actinobacteria;c__Coriobacteriia;o__Coriobacteriales;f__Eggerthellaceae;g__Adlercreutzia
248	V248	k__Archaea;p__Thaumarchaeota;c__Nitrososphaeria;o__Nitrososphaerales;f__Nitrososphaeraceae;g__
249	V249	k__Bacteria;p__Proteobacteria;c__Alphaproteobacteria;o__Sphingomonadales;f__Sphingomonadaceae;g__Porphyrobacter
250	V250	k__Bacteria;p__Proteobacteria;c__Gammaproteobacteria;o__Enterobacteriales;f__Enterobacteriaceae;g__Cronobacter
251	V251	k__Bacteria;p__Proteobacteria;c__Alphaproteobacteria;o__Caulobacterales;f__Caulobacteraceae;g__Caulobacter
252	V252	k__Bacteria;p__Actinobacteria;c__Actinobacteria;o__Frankiales;f__Geodermatophilaceae;g__Blastococcus
253	V253	k__Bacteria;p__Firmicutes;c__Clostridia;o__Clostridiales;f__Peptostreptococcaceae;g__Clostridioides
254	V254	k__Bacteria;p__Firmicutes;c__Clostridia;o__Clostridiales;f__Peptostreptococcaceae;g__Intestinibacter
255	V255	k__Bacteria;p__Firmicutes;c__Clostridia;o__Clostridiales;f__Family XI;g__Peptoniphilus
256	V256	k__Bacteria;p__Proteobacteria;c__Gammaproteobacteria;o__Xanthomonadales;f__Xanthomonadaceae;g__Xanthomonas
257	V257	k__Bacteria;p__Chloroflexi;c__Chloroflexia;o__Thermomicrobiales;f__Thermomicrobiaceae;g__Sphaerobacter
258	V258	k__Bacteria;p__Firmicutes;c__Clostridia;o__Clostridiales;f__Ruminococcaceae;g__Oscillibacter
259	V259	k__Bacteria;p__Actinobacteria;c__Actinobacteria;o__Micrococcales;f__Micrococcaceae;g__Arthrobacter
260	V260	k__Bacteria;p__Proteobacteria;c__Deltaproteobacteria;o__Myxococcales;f__VHS-B4-70;g__
261	V261	k__Bacteria;p__Acidobacteria;c__Acidobacteriia;o__Acidobacteriales;f__;g__
262	V262	k__Bacteria;p__Firmicutes;c__Clostridia;o__Clostridiales;f__Eubacteriaceae;g__Alkalibacter
263	V263	k__Bacteria;p__Proteobacteria;c__Alphaproteobacteria;o__Sphingomonadales;f__Sphingomonadaceae;g__
264	V264	k__Bacteria;p__Actinobacteria;c__Actinobacteria;o__Micrococcales;f__Cellulomonadaceae;g__Cellulomonas
265	V265	k__Bacteria;p__Proteobacteria;c__Gammaproteobacteria;o__Xanthomonadales;f__Rhodanobacteraceae;g__
266	V266	k__Bacteria;p__Verrucomicrobia;c__Verrucomicrobiae;o__Verrucomicrobiales;f__Verrucomicrobiaceae;g__
267	V267	k__Bacteria;p__Acidobacteria;c__Blastocatellia (Subgroup 4);o__Blastocatellales;f__Blastocatellaceae;g__Blastocatella
268	V268	k__Bacteria;p__Armatimonadetes;c__Fimbriimonadia;o__Fimbriimonadales;f__Fimbriimonadaceae;g__
269	V269	k__Bacteria;p__Bacteroidetes;c__Bacteroidia;o__Chitinophagales;f__Chitinophagaceae;g__Chitinophaga
270	V270	k__Bacteria;p__Bacteroidetes;c__Bacteroidia;o__Sphingobacteriales;f__Sphingobacteriaceae;g__Mucilaginibacter
271	V271	k__Bacteria;p__Proteobacteria;c__Alphaproteobacteria;o__Acetobacterales;f__Acetobacteraceae;g__Acetobacter
272	V272	k__Bacteria;p__Proteobacteria;c__Alphaproteobacteria;o__Rhodobacterales;f__Rhodobacteraceae;g__Paracoccus
273	V273	k__Bacteria;p__Bacteroidetes;c__Bacteroidia;o__Sphingobacteriales;f__env.OPS 17;g__
274	V274	k__Bacteria;p__Firmicutes;c__Clostridia;o__Clostridiales;f__Lachnospiraceae;g__Lachnospiraceae UCG-010
275	V275	k__Bacteria;p__Proteobacteria;c__Alphaproteobacteria;o__Rhizobiales;f__Beijerinckiaceae;g__Methylobacterium
276	V276	k__Archaea;p__Euryarchaeota;c__Methanobacteria;o__Methanobacteriales;f__Methanobacteriaceae;g__Methanosphaera
277	V277	k__Bacteria;p__Proteobacteria;c__Alphaproteobacteria;o__Caulobacterales;f__Caulobacteraceae;g__Phenylobacterium
278	V278	k__Bacteria;p__Firmicutes;c__Negativicutes;o__Selenomonadales;f__Veillonellaceae;g__Sporomusa
279	V279	k__Bacteria;p__Synergistetes;c__Synergistia;o__Synergistales;f__Synergistaceae;g__
280	V280	k__Bacteria;p__Chloroflexi;c__Chloroflexia;o__Thermomicrobiales;f__JG30-KF-CM45;g__
281	V281	k__Bacteria;p__Proteobacteria;c__Alphaproteobacteria;o__Rhodospirillales;f__;g__Azospirillum sp. 47_25
282	V282	k__Bacteria;p__Bacteroidetes;c__Bacteroidia;o__Chitinophagales;f__Chitinophagaceae;g__Parafilimonas
283	V283	k__Bacteria;p__Bacteroidetes;c__Bacteroidia;o__Cytophagales;f__Spirosomaceae;g__Dyadobacter
284	V284	k__Bacteria;p__Firmicutes;c__Clostridia;o__Clostridiales;f__Lachnospiraceae;g__Lachnoclostridium 12
285	V285	k__Bacteria;p__Firmicutes;c__Clostridia;o__Clostridiales;f__Ruminococcaceae;g__GCA-900066225
286	V286	k__Bacteria;p__Proteobacteria;c__Alphaproteobacteria;o__Rhizobiales;f__Pleomorphomonadaceae;g__
287	V287	k__Bacteria;p__Firmicutes;c__Bacilli;o__Lactobacillales;f__Lactobacillaceae;g__Pediococcus
288	V288	k__Bacteria;p__Proteobacteria;c__Alphaproteobacteria;o__Sphingomonadales;f__Sphingomonadaceae;g__Sphingopyxis
289	V289	k__Bacteria;p__Planctomycetes;c__Planctomycetacia;o__Pirellulales;f__Pirellulaceae;g__Pir4 lineage
290	V290	k__Bacteria;p__Proteobacteria;c__Gammaproteobacteria;o__Alteromonadales;f__Pseudoalteromonadaceae;g__Pseudoalteromonas
291	V291	k__Bacteria;p__Tenericutes;c__Mollicutes;o__Mycoplasmatales;f__Mycoplasmataceae;g__Mycoplasma
292	V292	k__Bacteria;p__Actinobacteria;c__Actinobacteria;o__Propionibacteriales;f__Nocardioidaceae;g__Nocardioides
293	V293	k__Bacteria;p__Fusobacteria;c__Fusobacteriia;o__Fusobacteriales;f__Leptotrichiaceae;g__Sneathia
294	V294	k__Bacteria;p__Firmicutes;c__Clostridia;o__Clostridiales;f__Family XI;g__Anaerococcus
295	V295	k__Bacteria;p__Proteobacteria;c__Gammaproteobacteria;o__Enterobacteriales;f__Enterobacteriaceae;g__Morganella
296	V296	k__Bacteria;p__Acidobacteria;c__Blastocatellia (Subgroup 4);o__11-24;f__;g__
297	V297	k__Bacteria;p__Actinobacteria;c__Actinobacteria;o__Micrococcales;f__Micrococcaceae;g__Glutamicibacter
298	V298	k__Bacteria;p__Proteobacteria;c__Gammaproteobacteria;o__Betaproteobacteriales;f__Burkholderiaceae;g__Schlegelella
299	V299	k__Bacteria;p__Proteobacteria;c__Alphaproteobacteria;o__Rhizobiales;f__Rhizobiaceae;g__Phyllobacterium
300	V300	k__Bacteria;p__Proteobacteria;c__Gammaproteobacteria;o__Betaproteobacteriales;f__TRA3-20;g__
301	V301	k__Bacteria;p__Cloacimonetes;c__Cloacimonadia;o__Cloacimonadales;f__MSBL8;g__
302	V302	k__Bacteria;p__Firmicutes;c__Bacilli;o__Lactobacillales;f__Carnobacteriaceae;g__Trichococcus
303	V303	k__Bacteria;p__Proteobacteria;c__Alphaproteobacteria;o__;f__;g__
304	V304	k__Bacteria;p__Bacteroidetes;c__Bacteroidia;o__Chitinophagales;f__Chitinophagaceae;g__Ferruginibacter
305	V305	k__Bacteria;p__Acidobacteria;c__Acidobacteriia;o__Solibacterales;f__Solibacteraceae (Subgroup 3);g__Candidatus Solibacter
306	V306	k__Bacteria;p__Proteobacteria;c__Gammaproteobacteria;o__Betaproteobacteriales;f__Burkholderiaceae;g__Rivibacter
307	V307	k__Bacteria;p__Proteobacteria;c__Gammaproteobacteria;o__Xanthomonadales;f__Xanthomonadaceae;g__Vulcaniibacterium
308	V308	k__Bacteria;p__Proteobacteria;c__Alphaproteobacteria;o__Caulobacterales;f__Caulobacteraceae;g__Asticcacaulis
309	V309	k__Bacteria;p__Thermotogae;c__Thermotogae;o__Petrotogales;f__Petrotogaceae;g__Geotoga
310	V310	k__Bacteria;p__Bacteroidetes;c__Bacteroidia;o__Bacteroidales;f__Prevotellaceae;g__Prevotellaceae Ga6A1 group
311	V311	k__Bacteria;p__Firmicutes;c__Clostridia;o__Clostridiales;f__Lachnospiraceae;g__[Eubacterium] fissicatena group
312	V312	k__Bacteria;p__Bacteroidetes;c__Bacteroidia;o__Cytophagales;f__Spirosomaceae;g__Spirosoma
313	V313	k__Bacteria;p__Proteobacteria;c__Gammaproteobacteria;o__Betaproteobacteriales;f__Nitrosomonadaceae;g__MND1
314	V314	k__Bacteria;p__Actinobacteria;c__Actinobacteria;o__Pseudonocardiales;f__Pseudonocardiaceae;g__Saccharopolyspora
315	V315	k__Bacteria;p__Proteobacteria;c__Gammaproteobacteria;o__;f__;g__
316	V316	k__Bacteria;p__Actinobacteria;c__Actinobacteria;o__Pseudonocardiales;f__Pseudonocardiaceae;g__Pseudonocardia
317	V317	k__Bacteria;p__Firmicutes;c__Clostridia;o__Clostridiales;f__Family XIII;g__Family XIII UCG-001
318	V318	k__Bacteria;p__Proteobacteria;c__Gammaproteobacteria;o__Xanthomonadales;f__Xanthomonadaceae;g__Arenimonas
319	V319	k__Bacteria;p__Bacteroidetes;c__Bacteroidia;o__Bacteroidales;f__Prevotellaceae;g__Prevotella
320	V320	k__Bacteria;p__Planctomycetes;c__Planctomycetacia;o__Gemmatales;f__Gemmataceae;g__
321	V321	k__Bacteria;p__Proteobacteria;c__Gammaproteobacteria;o__Legionellales;f__Legionellaceae;g__Legionella
322	V322	k__Bacteria;p__Actinobacteria;c__Acidimicrobiia;o__IMCC26256;f__;g__
323	V323	k__Bacteria;p__Actinobacteria;c__Actinobacteria;o__Micrococcales;f__Sanguibacteraceae;g__Sanguibacter
324	V324	k__Bacteria;p__Firmicutes;c__Negativicutes;o__Selenomonadales;f__Veillonellaceae;g__
325	V325	k__Bacteria;p__Proteobacteria;c__Alphaproteobacteria;o__Micropepsales;f__Micropepsaceae;g__
326	V326	k__Bacteria;p__Proteobacteria;c__Alphaproteobacteria;o__Rhizobiales;f__Rhodomicrobiaceae;g__Rhodomicrobium
327	V327	k__Bacteria;p__Patescibacteria;c__Saccharimonadia;o__Saccharimonadales;f__Saccharimonadaceae;g__Candidatus Saccharimonas
328	V328	k__Bacteria;p__Actinobacteria;c__Thermoleophilia;o__Gaiellales;f__;g__
329	V329	k__Bacteria;p__Proteobacteria;c__Gammaproteobacteria;o__Betaproteobacteriales;f__Hydrogenophilaceae;g__
330	V330	k__Bacteria;p__Planctomycetes;c__Planctomycetacia;o__Planctomycetales;f__Schlesneriaceae;g__
331	V331	k__Bacteria;p__Proteobacteria;c__Gammaproteobacteria;o__Enterobacteriales;f__Enterobacteriaceae;g__Citrobacter
332	V332	k__Bacteria;p__Actinobacteria;c__Actinobacteria;o__Micrococcales;f__Micrococcales Incertae Sedis;g__Timonella
333	V333	k__Bacteria;p__Proteobacteria;c__Gammaproteobacteria;o__Xanthomonadales;f__Xanthomonadaceae;g__Lysobacter
334	V334	k__Bacteria;p__Acidobacteria;c__Acidobacteriia;o__Subgroup 2;f__;g__
335	V335	k__Bacteria;p__Acidobacteria;c__Holophagae;o__Holophagales;f__Holophagaceae;g__
336	V336	k__Bacteria;p__Dependentiae;c__Babeliae;o__Babeliales;f__Vermiphilaceae;g__
337	V337	k__Bacteria;p__Firmicutes;c__Clostridia;o__Clostridiales;f__Lachnospiraceae;g__Lachnospiraceae FCS020 group
338	V338	k__Bacteria;p__Patescibacteria;c__Saccharimonadia;o__Saccharimonadales;f__;g__
339	V339	k__Bacteria;p__Proteobacteria;c__Gammaproteobacteria;o__Xanthomonadales;f__Rhodanobacteraceae;g__Dokdonella
340	V340	k__Bacteria;p__Bacteroidetes;c__Bacteroidia;o__Sphingobacteriales;f__NS11-12 marine group;g__
341	V341	k__Bacteria;p__Proteobacteria;c__Gammaproteobacteria;o__Steroidobacterales;f__Steroidobacteraceae;g__
342	V342	k__Bacteria;p__Actinobacteria;c__Actinobacteria;o__Micrococcales;f__Brevibacteriaceae;g__Brevibacterium
343	V343	k__Bacteria;p__Firmicutes;c__Clostridia;o__Clostridiales;f__Family XI;g__Finegoldia
344	V344	k__Bacteria;p__Proteobacteria;c__Alphaproteobacteria;o__Rhizobiales;f__Hyphomicrobiaceae;g__
345	V345	k__Bacteria;p__Proteobacteria;c__Gammaproteobacteria;o__Betaproteobacteriales;f__Rhodocyclaceae;g__Georgfuchsia
346	V346	k__Bacteria;p__Firmicutes;c__Erysipelotrichia;o__Erysipelotrichales;f__Erysipelotrichaceae;g__Solobacterium
347	V347	k__Bacteria;p__Firmicutes;c__Clostridia;o__Clostridiales;f__Christensenellaceae;g__
348	V348	k__Bacteria;p__Proteobacteria;c__Deltaproteobacteria;o__Oligoflexales;f__0319-6G20;g__
349	V349	k__Bacteria;p__Actinobacteria;c__Actinobacteria;o__Micromonosporales;f__Micromonosporaceae;g__Catelliglobosispora
350	V350	k__Bacteria;p__Bacteroidetes;c__Bacteroidia;o__Sphingobacteriales;f__AKYH767;g__
351	V351	k__Bacteria;p__Proteobacteria;c__Gammaproteobacteria;o__Steroidobacterales;f__Steroidobacteraceae;g__Steroidobacter
352	V352	k__Bacteria;p__Armatimonadetes;c__Armatimonadia;o__Armatimonadales;f__;g__
353	V353	k__Bacteria;p__Bacteroidetes;c__Bacteroidia;o__Flavobacteriales;f__Flavobacteriaceae;g__
354	V354	k__Bacteria;p__Actinobacteria;c__Actinobacteria;o__Micrococcales;f__Microbacteriaceae;g__Rhodoluna
355	V355	k__Bacteria;p__Actinobacteria;c__Actinobacteria;o__Micrococcales;f__Demequinaceae;g__Lysinimicrobium
356	V356	k__Bacteria;p__Proteobacteria;c__Alphaproteobacteria;o__Reyranellales;f__Reyranellaceae;g__Reyranella
357	V357	k__Bacteria;p__Deferribacteres;c__Deferribacteres;o__Deferribacterales;f__Deferribacteraceae;g__Mucispirillum
358	V358	k__Bacteria;p__Proteobacteria;c__Deltaproteobacteria;o__Desulfovibrionales;f__Desulfovibrionaceae;g__
359	V359	k__Bacteria;p__Proteobacteria;c__Gammaproteobacteria;o__Betaproteobacteriales;f__Burkholderiaceae;g__Herbaspirillum
360	V360	k__Bacteria;p__Proteobacteria;c__Gammaproteobacteria;o__Diplorickettsiales;f__Diplorickettsiaceae;g__Aquicella
361	V361	k__Bacteria;p__Proteobacteria;c__Alphaproteobacteria;o__Rhizobiales;f__A0839;g__
362	V362	k__Bacteria;p__Proteobacteria;c__Alphaproteobacteria;o__Rhizobiales;f__Devosiaceae;g__
363	V363	k__Bacteria;p__Actinobacteria;c__Acidimicrobiia;o__Microtrichales;f__Ilumatobacteraceae;g__
364	V364	k__Bacteria;p__Firmicutes;c__Bacilli;o__Lactobacillales;f__Aerococcaceae;g__Aerococcus
365	V365	k__Bacteria;p__Firmicutes;c__Clostridia;o__Clostridiales;f__Lachnospiraceae;g__Lachnoanaerobaculum
366	V366	k__Bacteria;p__Proteobacteria;c__Alphaproteobacteria;o__Rhizobiales;f__Hyphomicrobiaceae;g__Hyphomicrobium
367	V367	k__Bacteria;p__Proteobacteria;c__Gammaproteobacteria;o__Betaproteobacteriales;f__Burkholderiaceae;g__Janthinobacterium
368	V368	k__Bacteria;p__Verrucomicrobia;c__Verrucomicrobiae;o__Verrucomicrobiales;f__Verrucomicrobiaceae;g__Prosthecobacter
369	V369	k__Bacteria;p__Firmicutes;c__Bacilli;o__Bacillales;f__Planococcaceae;g__Planomicrobium
370	V370	k__Bacteria;p__Proteobacteria;c__Gammaproteobacteria;o__Enterobacteriales;f__Enterobacteriaceae;g__Erwinia
371	V371	k__Bacteria;p__Firmicutes;c__Clostridia;o__Clostridiales;f__Ruminococcaceae;g__Candidatus Soleaferrea
372	V372	k__Bacteria;p__Chloroflexi;c__Chloroflexia;o__Chloroflexales;f__Chloroflexaceae;g__FFCH7168
373	V373	k__Bacteria;p__Proteobacteria;c__Gammaproteobacteria;o__Betaproteobacteriales;f__Rhodocyclaceae;g__
374	V374	k__Bacteria;p__Bacteroidetes;c__Bacteroidia;o__Flavobacteriales;f__Weeksellaceae;g__Cloacibacterium
375	V375	k__Bacteria;p__Actinobacteria;c__Actinobacteria;o__Corynebacteriales;f__Mycobacteriaceae;g__Mycobacterium
376	V376	k__Bacteria;p__Proteobacteria;c__Gammaproteobacteria;o__Enterobacteriales;f__Enterobacteriaceae;g__Klebsiella
377	V377	k__Bacteria;p__Actinobacteria;c__Actinobacteria;o__Micromonosporales;f__Micromonosporaceae;g__Phytohabitans
378	V378	k__Bacteria;p__Bacteroidetes;c__Bacteroidia;o__Cytophagales;f__Cyclobacteriaceae;g__Algoriphagus
379	V379	k__Bacteria;p__Proteobacteria;c__Gammaproteobacteria;o__Oceanospirillales;f__Halomonadaceae;g__Halomonas
380	V380	k__Bacteria;p__Fusobacteria;c__Fusobacteriia;o__Fusobacteriales;f__Leptotrichiaceae;g__Leptotrichia
381	V381	k__Bacteria;p__Proteobacteria;c__Alphaproteobacteria;o__Rhizobiales;f__Rhizobiales Incertae Sedis;g__Phreatobacter
382	V382	k__Bacteria;p__Proteobacteria;c__Alphaproteobacteria;o__Acetobacterales;f__Acetobacteraceae;g__Roseomonas
383	V383	k__Bacteria;p__Firmicutes;c__Clostridia;o__Clostridiales;f__Lachnospiraceae;g__Catonella
384	V384	k__Bacteria;p__Proteobacteria;c__Deltaproteobacteria;o__Oligoflexales;f__Oligoflexaceae;g__
385	V385	k__Bacteria;p__Proteobacteria;c__Deltaproteobacteria;o__Bdellovibrionales;f__Bacteriovoracaceae;g__Bacteriovorax
386	V386	k__Bacteria;p__Actinobacteria;c__Actinobacteria;o__Streptosporangiales;f__Streptosporangiaceae;g__Sphaerisporangium
387	V387	k__Archaea;p__Crenarchaeota;c__Bathyarchaeia;o__;f__;g__
388	V388	k__Bacteria;p__Planctomycetes;c__Phycisphaerae;o__Phycisphaerales;f__Phycisphaeraceae;g__SM1A02
389	V389	k__Bacteria;p__Proteobacteria;c__Gammaproteobacteria;o__Betaproteobacteriales;f__Burkholderiaceae;g__Parapusillimonas
390	V390	k__Bacteria;p__Proteobacteria;c__Alphaproteobacteria;o__Rhizobiales;f__Rhizobiaceae;g__Mesorhizobium
391	V391	k__Bacteria;p__Proteobacteria;c__Gammaproteobacteria;o__Cellvibrionales;f__Porticoccaceae;g__C1-B045
392	V392	k__Bacteria;p__Actinobacteria;c__Actinobacteria;o__Micrococcales;f__Microbacteriaceae;g__Leifsonia
393	V393	k__Bacteria;p__Actinobacteria;c__Actinobacteria;o__Streptomycetales;f__Streptomycetaceae;g__Streptomyces
394	V394	k__Bacteria;p__Firmicutes;c__Clostridia;o__Clostridiales;f__Peptococcaceae;g__Peptococcus
395	V395	k__Bacteria;p__Proteobacteria;c__Gammaproteobacteria;o__Betaproteobacteriales;f__Burkholderiaceae;g__Rhizobacter
396	V396	k__Bacteria;p__Actinobacteria;c__Actinobacteria;o__Micrococcales;f__Intrasporangiaceae;g__Monashia
397	V397	k__Bacteria;p__Firmicutes;c__Clostridia;o__Clostridiales;f__Lachnospiraceae;g__Eisenbergiella
398	V398	k__Bacteria;p__Acidobacteria;c__Acidobacteriia;o__Solibacterales;f__Solibacteraceae (Subgroup 3);g__Paludibaculum
399	V399	k__Bacteria;p__Firmicutes;c__Erysipelotrichia;o__Erysipelotrichales;f__Erysipelotrichaceae;g__
400	V400	k__Bacteria;p__Proteobacteria;c__Alphaproteobacteria;o__Rhizobiales;f__Rhizobiaceae;g__
401	V401	k__Bacteria;p__Proteobacteria;c__Gammaproteobacteria;o__PLTA13;f__;g__
402	V402	k__Bacteria;p__Firmicutes;c__Clostridia;o__Clostridiales;f__Family XIII;g__Mogibacterium
403	V403	k__Bacteria;p__Proteobacteria;c__Gammaproteobacteria;o__Betaproteobacteriales;f__SC-I-84;g__
404	V404	k__Bacteria;p__Actinobacteria;c__Actinobacteria;o__Micrococcales;f__Promicromonosporaceae;g__Cellulosimicrobium
405	V405	k__Bacteria;p__Chloroflexi;c__Chloroflexia;o__Thermomicrobiales;f__Thermomicrobiaceae;g__Thermomicrobium
406	V406	k__Bacteria;p__Proteobacteria;c__Deltaproteobacteria;o__Myxococcales;f__Polyangiaceae;g__Chondromyces
407	V407	k__Bacteria;p__Proteobacteria;c__Gammaproteobacteria;o__Betaproteobacteriales;f__Burkholderiaceae;g__Achromobacter
408	V408	k__Bacteria;p__Actinobacteria;c__Actinobacteria;o__Micrococcales;f__Promicromonosporaceae;g__Promicromonospora
409	V409	k__Bacteria;p__Aquificae;c__Aquificae;o__Aquificales;f__Aquificaceae;g__Hydrogenobacter
410	V410	k__Archaea;p__Euryarchaeota;c__Methanobacteria;o__Methanobacteriales;f__Methanobacteriaceae;g__Methanobacterium
411	V411	k__Bacteria;p__Actinobacteria;c__Coriobacteriia;o__OPB41;f__;g__
412	V412	k__Bacteria;p__Lentisphaerae;c__Lentisphaeria;o__Victivallales;f__Victivallaceae;g__
413	V413	k__Bacteria;p__Planctomycetes;c__Phycisphaerae;o__Tepidisphaerales;f__WD2101 soil group;g__
414	V414	k__Bacteria;p__Proteobacteria;c__Alphaproteobacteria;o__Acetobacterales;f__Acetobacteraceae;g__Craurococcus
415	V415	k__Bacteria;p__Proteobacteria;c__Gammaproteobacteria;o__Betaproteobacteriales;f__Nitrosomonadaceae;g__IS-44
416	V416	k__Bacteria;p__Actinobacteria;c__Acidimicrobiia;o__Microtrichales;f__Microtrichaceae;g__IMCC26207
417	V417	k__Bacteria;p__Planctomycetes;c__Planctomycetacia;o__;f__;g__
418	V418	k__Bacteria;p__Proteobacteria;c__Deltaproteobacteria;o__SAR324 clade(Marine group B);f__;g__
419	V419	k__Bacteria;p__Actinobacteria;c__Actinobacteria;o__PeM15;f__;g__
420	V420	k__Bacteria;p__Firmicutes;c__Clostridia;o__Clostridiales;f__Defluviitaleaceae;g__Defluviitaleaceae UCG-011
421	V421	k__Bacteria;p__Gemmatimonadetes;c__Gemmatimonadetes;o__Gemmatimonadales;f__Gemmatimonadaceae;g__Gemmatimonas
422	V422	k__Bacteria;p__Proteobacteria;c__Gammaproteobacteria;o__Gammaproteobacteria Incertae Sedis;f__;g__Acidibacter
423	V423	k__Bacteria;p__Actinobacteria;c__Coriobacteriia;o__Coriobacteriales;f__Coriobacteriaceae;g__Enorma
424	V424	k__Bacteria;p__Actinobacteria;c__Actinobacteria;o__Micrococcales;f__Micrococcaceae;g__Paenarthrobacter
425	V425	k__Bacteria;p__Proteobacteria;c__Gammaproteobacteria;o__Betaproteobacteriales;f__Burkholderiaceae;g__Burkholderia-Caballeronia-Paraburkholderia
426	V426	k__Bacteria;p__Proteobacteria;c__Gammaproteobacteria;o__Betaproteobacteriales;f__Nitrosomonadaceae;g__Ellin6067
427	V427	k__Bacteria;p__Proteobacteria;c__Alphaproteobacteria;o__Caulobacterales;f__Caulobacteraceae;g__PMMR1
428	V428	k__Archaea;p__Euryarchaeota;c__Methanomicrobia;o__Methanosarcinales;f__Methanosarcinaceae;g__Methanolobus
429	V429	k__Bacteria;p__Bacteroidetes;c__Bacteroidia;o__Chitinophagales;f__;g__
430	V430	k__Bacteria;p__Bacteroidetes;c__Bacteroidia;o__Cytophagales;f__Cytophagaceae;g__Cytophaga
431	V431	k__Bacteria;p__Proteobacteria;c__Gammaproteobacteria;o__KF-JG30-C25;f__;g__
432	V432	k__Bacteria;p__Bacteroidetes;c__Bacteroidia;o__Sphingobacteriales;f__Sphingobacteriaceae;g__Nubsella
433	V433	k__Bacteria;p__Actinobacteria;c__Coriobacteriia;o__Coriobacteriales;f__Eggerthellaceae;g__Slackia
434	V434	k__Bacteria;p__Actinobacteria;c__MB-A2-108;o__;f__;g__
435	V435	k__Bacteria;p__Bacteroidetes;c__Bacteroidia;o__Chitinophagales;f__Chitinophagaceae;g__Flavisolibacter
436	V436	k__Bacteria;p__Actinobacteria;c__Actinobacteria;o__Corynebacteriales;f__Dietziaceae;g__Dietzia
437	V437	k__Bacteria;p__Bacteroidetes;c__Bacteroidia;o__Cytophagales;f__Microscillaceae;g__Chryseolinea
438	V438	k__Bacteria;p__Bacteroidetes;c__Bacteroidia;o__Cytophagales;f__MWH-CFBk5;g__
439	V439	k__Bacteria;p__Firmicutes;c__Clostridia;o__Clostridiales;f__Ruminococcaceae;g__Ruminiclostridium 1
440	V440	k__Bacteria;p__Proteobacteria;c__Gammaproteobacteria;o__Pseudomonadales;f__Moraxellaceae;g__Cavicella
441	V441	k__Bacteria;p__Acidobacteria;c__Thermoanaerobaculia;o__Thermoanaerobaculales;f__Thermoanaerobaculaceae;g__Subgroup 10
442	V442	k__Bacteria;p__Bacteroidetes;c__Bacteroidia;o__Flavobacteriales;f__Flavobacteriaceae;g__Mesonia
443	V443	k__Bacteria;p__Nitrospirae;c__Nitrospira;o__Nitrospirales;f__Nitrospiraceae;g__Nitrospira
444	V444	k__Bacteria;p__Planctomycetes;c__Planctomycetacia;o__Planctomycetales;f__;g__
445	V445	k__Bacteria;p__Acidobacteria;c__Blastocatellia (Subgroup 4);o__Pyrinomonadales;f__Pyrinomonadaceae;g__RB41
446	V446	k__Bacteria;p__Planctomycetes;c__Planctomycetacia;o__Isosphaerales;f__Isosphaeraceae;g__
447	V447	k__Bacteria;p__Proteobacteria;c__Deltaproteobacteria;o__Myxococcales;f__MSB-4B10;g__
448	V448	k__Bacteria;p__Cyanobacteria;c__Sericytochromatia;o__;f__;g__
449	V449	k__Bacteria;p__Planctomycetes;c__Planctomycetacia;o__Gemmatales;f__Gemmataceae;g__Fimbriiglobus
450	V450	k__Bacteria;p__Proteobacteria;c__Deltaproteobacteria;o__NB1-j;f__;g__
451	V451	k__Bacteria;p__Verrucomicrobia;c__Verrucomicrobiae;o__Opitutales;f__Opitutaceae;g__Lacunisphaera
452	V452	k__Bacteria;p__Firmicutes;c__Clostridia;o__Clostridiales;f__Family XI;g__Parvimonas
453	V453	k__Bacteria;p__Proteobacteria;c__Deltaproteobacteria;o__Desulfovibrionales;f__Desulfovibrionaceae;g__Mailhella
454	V454	k__Bacteria;p__Proteobacteria;c__Deltaproteobacteria;o__MBNT15;f__;g__
455	V455	k__Bacteria;p__Firmicutes;c__Bacilli;o__Bacillales;f__Planococcaceae;g__
456	V456	k__Bacteria;p__Actinobacteria;c__Actinobacteria;o__Pseudonocardiales;f__Pseudonocardiaceae;g__Actinomycetospora
457	V457	k__Bacteria;p__Bacteroidetes;c__Bacteroidia;o__Bacteroidales;f__Prolixibacteraceae;g__WCHB1-32
458	V458	k__Bacteria;p__Proteobacteria;c__Deltaproteobacteria;o__Syntrophobacterales;f__Syntrophobacteraceae;g__
459	V459	k__Bacteria;p__Bacteroidetes;c__Bacteroidia;o__Chitinophagales;f__Chitinophagaceae;g__Niabella
460	V460	k__Bacteria;p__Proteobacteria;c__Gammaproteobacteria;o__WD260;f__;g__
461	V461	k__Bacteria;p__Bacteroidetes;c__Bacteroidia;o__Bacteroidales;f__Prolixibacteraceae;g__
462	V462	k__Bacteria;p__Proteobacteria;c__Gammaproteobacteria;o__Enterobacteriales;f__Enterobacteriaceae;g__Providencia
463	V463	k__Bacteria;p__Hydrogenedentes;c__Hydrogenedentia;o__Hydrogenedentiales;f__Hydrogenedensaceae;g__
464	V464	k__Bacteria;p__Proteobacteria;c__Gammaproteobacteria;o__Cellvibrionales;f__Spongiibacteraceae;g__BD1-7 clade
465	V465	k__Bacteria;p__Firmicutes;c__Clostridia;o__Clostridiales;f__Family XIII;g__
466	V466	k__Bacteria;p__Proteobacteria;c__Gammaproteobacteria;o__Betaproteobacteriales;f__Gallionellaceae;g__
467	V467	k__Bacteria;p__Proteobacteria;c__Gammaproteobacteria;o__Betaproteobacteriales;f__Rhodocyclaceae;g__Z-35
468	V468	k__Bacteria;p__Firmicutes;c__Clostridia;o__Clostridiales;f__Clostridiaceae 1;g__Clostridium sensu stricto 10
469	V469	k__Bacteria;p__Acidobacteria;c__Subgroup 6;o__;f__;g__Luteitalea
470	V470	k__Bacteria;p__Proteobacteria;c__Alphaproteobacteria;o__Rhizobiales;f__Rhizobiaceae;g__Shinella
471	V471	k__Bacteria;p__Actinobacteria;c__Coriobacteriia;o__Coriobacteriales;f__Coriobacteriales Incertae Sedis;g__Raoultibacter
472	V472	k__Bacteria;p__Proteobacteria;c__Gammaproteobacteria;o__CCD24;f__;g__
473	V473	k__Bacteria;p__Proteobacteria;c__Gammaproteobacteria;o__Xanthomonadales;f__Xanthomonadaceae;g__
474	V474	k__Bacteria;p__Actinobacteria;c__Actinobacteria;o__Bifidobacteriales;f__Bifidobacteriaceae;g__Alloscardovia
475	V475	k__Bacteria;p__Firmicutes;c__Negativicutes;o__Selenomonadales;f__Veillonellaceae;g__Selenomonas 4
476	V476	k__Bacteria;p__Chloroflexi;c__Chloroflexia;o__Thermomicrobiales;f__Thermomicrobiaceae;g__Thermorudis
477	V477	k__Bacteria;p__Verrucomicrobia;c__Verrucomicrobiae;o__Pedosphaerales;f__Pedosphaeraceae;g__
478	V478	k__Bacteria;p__Verrucomicrobia;c__Verrucomicrobiae;o__Verrucomicrobiales;f__Verrucomicrobiaceae;g__Roseimicrobium
479	V479	k__Bacteria;p__Actinobacteria;c__Actinobacteria;o__Pseudonocardiales;f__Pseudonocardiaceae;g__Amycolatopsis
480	V480	k__Bacteria;p__Chlamydiae;c__Chlamydiae;o__Chlamydiales;f__Parachlamydiaceae;g__Candidatus Metachlamydia
481	V481	k__Bacteria;p__Firmicutes;c__Erysipelotrichia;o__Erysipelotrichales;f__Erysipelotrichaceae;g__Holdemania
482	V482	k__Bacteria;p__FBP;c__;o__;f__;g__
483	V483	k__Bacteria;p__Proteobacteria;c__Alphaproteobacteria;o__Elsterales;f__Elsteraceae;g__
484	V484	k__Bacteria;p__Chloroflexi;c__Chloroflexia;o__Chloroflexales;f__Chloroflexaceae;g__Candidatus Chloroploca
485	V485	k__Bacteria;p__GAL15;c__;o__;f__;g__
486	V486	k__Bacteria;p__Proteobacteria;c__Alphaproteobacteria;o__Azospirillales;f__Azospirillaceae;g__
487	V487	k__Bacteria;p__Proteobacteria;c__Deltaproteobacteria;o__Bradymonadales;f__;g__
488	V488	k__Bacteria;p__Actinobacteria;c__Actinobacteria;o__Micromonosporales;f__Micromonosporaceae;g__
489	V489	k__Bacteria;p__Firmicutes;c__Clostridia;o__Clostridiales;f__Clostridiaceae 2;g__Clostridium sensu stricto
490	V490	k__Bacteria;p__Firmicutes;c__Clostridia;o__Clostridiales;f__Lachnospiraceae;g__Oribacterium
491	V491	k__Bacteria;p__Planctomycetes;c__Planctomycetacia;o__Planctomycetales;f__Rubinisphaeraceae;g__SH-PL14
492	V492	k__Bacteria;p__Proteobacteria;c__Deltaproteobacteria;o__Desulfuromonadales;f__;g__
493	V493	k__Bacteria;p__Proteobacteria;c__Gammaproteobacteria;o__Pseudomonadales;f__Moraxellaceae;g__Alkanindiges
494	V494	k__Bacteria;p__Proteobacteria;c__Alphaproteobacteria;o__Rhizobiales;f__Xanthobacteraceae;g__Pseudolabrys
495	V495	k__Bacteria;p__Acidobacteria;c__Acidobacteriia;o__Acidobacteriales;f__Acidobacteriaceae (Subgroup 1);g__Edaphobacter
496	V496	k__Bacteria;p__Actinobacteria;c__Actinobacteria;o__Streptosporangiales;f__Streptosporangiaceae;g__Microbispora
497	V497	k__Bacteria;p__Proteobacteria;c__Alphaproteobacteria;o__Sphingomonadales;f__Sphingomonadaceae;g__Erythrobacter
498	V498	k__Bacteria;p__Actinobacteria;c__Coriobacteriia;o__Coriobacteriales;f__Atopobiaceae;g__Coriobacteriaceae UCG-002
499	V499	k__Bacteria;p__Proteobacteria;c__Deltaproteobacteria;o__Deltaproteobacteria Incertae Sedis;f__Syntrophorhabdaceae;g__Syntrophorhabdus
500	V500	k__Bacteria;p__Proteobacteria;c__Gammaproteobacteria;o__Betaproteobacteriales;f__Rhodocyclaceae;g__Thauera
501	V501	k__Bacteria;p__Proteobacteria;c__Gammaproteobacteria;o__Pseudomonadales;f__Moraxellaceae;g__Psychrobacter
502	V502	k__Bacteria;p__Acidobacteria;c__Holophagae;o__Subgroup 7;f__;g__
503	V503	k__Bacteria;p__Armatimonadetes;c__Armatimonadia;o__Armatimonadales;f__Armatimonadaceae;g__Armatimonas
504	V504	k__Bacteria;p__Planctomycetes;c__Planctomycetacia;o__Pirellulales;f__Pirellulaceae;g__Pirellula
505	V505	k__Bacteria;p__Proteobacteria;c__Alphaproteobacteria;o__Caulobacterales;f__Hyphomonadaceae;g__SWB02
506	V506	k__Bacteria;p__Proteobacteria;c__Alphaproteobacteria;o__Rhizobiales;f__Hyphomicrobiaceae;g__Pedomicrobium
507	V507	k__Bacteria;p__Proteobacteria;c__Alphaproteobacteria;o__Rhizobiales;f__Xanthobacteraceae;g__Afipia
508	V508	k__Bacteria;p__Bacteroidetes;c__Bacteroidia;o__Chitinophagales;f__Chitinophagaceae;g__Taibaiella
509	V509	k__Bacteria;p__Patescibacteria;c__Berkelbacteria;o__;f__;g__
510	V510	k__Bacteria;p__Planctomycetes;c__Planctomycetacia;o__Pirellulales;f__Pirellulaceae;g__Thermogutta
511	V511	k__Bacteria;p__Bacteroidetes;c__Bacteroidia;o__Bacteroidales;f__Marinifilaceae;g__Sanguibacteroides
512	V512	k__Bacteria;p__Bacteroidetes;c__Bacteroidia;o__Bacteroidales;f__Prevotellaceae;g__Prevotellaceae UCG-003
513	V513	k__Bacteria;p__Bacteroidetes;c__Bacteroidia;o__Cytophagales;f__Spirosomaceae;g__
514	V514	k__Bacteria;p__Firmicutes;c__Clostridia;o__Clostridiales;f__Peptostreptococcaceae;g__[Eubacterium] yurii group
515	V515	k__Bacteria;p__Firmicutes;c__Clostridia;o__Clostridiales;f__Ruminococcaceae;g__Ruminococcaceae UCG-008
516	V516	k__Bacteria;p__Proteobacteria;c__Alphaproteobacteria;o__Rhizobiales;f__Methyloligellaceae;g__
517	V517	k__Bacteria;p__Proteobacteria;c__Alphaproteobacteria;o__Sphingomonadales;f__Sphingomonadaceae;g__Sphingorhabdus
518	V518	k__Bacteria;p__Proteobacteria;c__Gammaproteobacteria;o__Cellvibrionales;f__Cellvibrionaceae;g__
519	V519	k__Bacteria;p__Bacteroidetes;c__Bacteroidia;o__Bacteroidales;f__Paludibacteraceae;g__F0058
520	V520	k__Archaea;p__Euryarchaeota;c__Methanobacteria;o__Methanobacteriales;f__Methanothermobacteraceae;g__Methanothermobacter
521	V521	k__Bacteria;p__Actinobacteria;c__Acidimicrobiia;o__Microtrichales;f__Microtrichaceae;g__
522	V522	k__Bacteria;p__Actinobacteria;c__Coriobacteriia;o__Coriobacteriales;f__Atopobiaceae;g__Atopobium
523	V523	k__Bacteria;p__Actinobacteria;c__Coriobacteriia;o__Coriobacteriales;f__Eggerthellaceae;g__Gordonibacter
524	V524	k__Bacteria;p__Bacteroidetes;c__Bacteroidia;o__Chitinophagales;f__Saprospiraceae;g__OLB8
525	V525	k__Bacteria;p__Bacteroidetes;c__Bacteroidia;o__Cytophagales;f__Microscillaceae;g__OLB12
526	V526	k__Bacteria;p__Bacteroidetes;c__Bacteroidia;o__Cytophagales;f__Spirosomaceae;g__Larkinella
527	V527	k__Bacteria;p__Bacteroidetes;c__Bacteroidia;o__Cytophagales;f__Spirosomaceae;g__Pseudarcicella
528	V528	k__Bacteria;p__Firmicutes;c__Erysipelotrichia;o__Erysipelotrichales;f__Erysipelotrichaceae;g__Dielma
529	V529	k__Bacteria;p__Proteobacteria;c__Alphaproteobacteria;o__Rhizobiales;f__;g__
530	V530	k__Bacteria;p__Proteobacteria;c__Alphaproteobacteria;o__Caulobacterales;f__Hyphomonadaceae;g__
531	V531	k__Bacteria;p__Proteobacteria;c__Alphaproteobacteria;o__Micavibrionales;f__;g__
532	V532	k__Bacteria;p__Proteobacteria;c__Alphaproteobacteria;o__Rhizobiales;f__Kaistiaceae;g__Kaistia
533	V533	k__Bacteria;p__Proteobacteria;c__Alphaproteobacteria;o__Rhizobiales;f__Rhizobiaceae;g__Ensifer
534	V534	k__Bacteria;p__Actinobacteria;c__Actinobacteria;o__Bifidobacteriales;f__Bifidobacteriaceae;g__Scardovia
535	V535	k__Bacteria;p__Acidobacteria;c__Subgroup 15;o__;f__;g__
536	V536	k__Bacteria;p__Bacteroidetes;c__Bacteroidia;o__Chitinophagales;f__37-13;g__
537	V537	k__Bacteria;p__Firmicutes;c__Clostridia;o__Clostridiales;f__Lachnospiraceae;g__Stomatobaculum
538	V538	k__Bacteria;p__Proteobacteria;c__Alphaproteobacteria;o__Micavibrionales;f__Micavibrionaceae;g__
539	V539	k__Bacteria;p__Proteobacteria;c__Gammaproteobacteria;o__Betaproteobacteriales;f__Burkholderiaceae;g__Cupriavidus
540	V540	k__Bacteria;p__Verrucomicrobia;c__Verrucomicrobiae;o__Chthoniobacterales;f__Terrimicrobiaceae;g__Terrimicrobium
541	V541	k__Bacteria;p__Armatimonadetes;c__;o__;f__;g__
542	V542	k__Bacteria;p__Firmicutes;c__Clostridia;o__Clostridiales;f__Family XI;g__Gottschalkia
543	V543	k__Bacteria;p__Firmicutes;c__Negativicutes;o__Selenomonadales;f__Veillonellaceae;g__Selenomonas
544	V544	k__Bacteria;p__Firmicutes;c__Clostridia;o__MBA03;f__;g__
545	V545	k__Bacteria;p__Bacteroidetes;c__Bacteroidia;o__Flavobacteriales;f__Blattabacteriaceae;g__Candidatus Uzinura
546	V546	k__Bacteria;p__Firmicutes;c__Clostridia;o__Clostridiales;f__Ruminococcaceae;g__Anaerofilum
547	V547	k__Bacteria;p__Firmicutes;c__Clostridia;o__Clostridiales;f__Ruminococcaceae;g__DTU089
548	V548	k__Bacteria;p__Gemmatimonadetes;c__Longimicrobia;o__Longimicrobiales;f__Longimicrobiaceae;g__
549	V549	k__Bacteria;p__Planctomycetes;c__Planctomycetacia;o__Planctomycetales;f__Schlesneriaceae;g__Planctopirus
550	V550	k__Bacteria;p__Proteobacteria;c__Deltaproteobacteria;o__Myxococcales;f__Polyangiaceae;g__
551	V551	k__Bacteria;p__Proteobacteria;c__Deltaproteobacteria;o__Myxococcales;f__Sandaracinaceae;g__
552	V552	k__Bacteria;p__Proteobacteria;c__Gammaproteobacteria;o__Betaproteobacteriales;f__Burkholderiaceae;g__Ramlibacter
553	V553	k__Archaea;p__Thaumarchaeota;c__Nitrososphaeria;o__Nitrososphaerales;f__Nitrososphaeraceae;g__Candidatus Nitrososphaera
554	V554	k__Bacteria;p__Actinobacteria;c__Actinobacteria;o__Corynebacteriales;f__Nocardiaceae;g__Gordonia
555	V555	k__Bacteria;p__Bacteroidetes;c__Bacteroidia;o__Bacteroidales;f__Bacteroidetes vadinHA17;g__
556	V556	k__Bacteria;p__Bacteroidetes;c__Bacteroidia;o__Chitinophagales;f__Chitinophagaceae;g__Flavitalea
557	V557	k__Bacteria;p__Bacteroidetes;c__Bacteroidia;o__Flavobacteriales;f__Weeksellaceae;g__Empedobacter
558	V558	k__Bacteria;p__Chloroflexi;c__Anaerolineae;o__Caldilineales;f__Caldilineaceae;g__
559	V559	k__Bacteria;p__Firmicutes;c__Clostridia;o__Clostridiales;f__Clostridiaceae 1;g__Clostridium sensu stricto 9
560	V560	k__Bacteria;p__Firmicutes;c__Clostridia;o__Clostridiales;f__Family XIII;g__[Eubacterium] brachy group
561	V561	k__Bacteria;p__Firmicutes;c__Erysipelotrichia;o__Erysipelotrichales;f__Erysipelotrichaceae;g__Merdibacter
562	V562	k__Bacteria;p__Firmicutes;c__Clostridia;o__Clostridiales;f__TTA-B61;g__
563	V563	k__Bacteria;p__Actinobacteria;c__Actinobacteria;o__Streptosporangiales;f__Thermomonosporaceae;g__Actinomadura
564	V564	k__Bacteria;p__Bacteroidetes;c__Bacteroidia;o__Flavobacteriales;f__Weeksellaceae;g__
565	V565	k__Bacteria;p__Firmicutes;c__Bacilli;o__Lactobacillales;f__Carnobacteriaceae;g__Carnobacterium
566	V566	k__Bacteria;p__Proteobacteria;c__Alphaproteobacteria;o__Rhizobiales;f__Rhizobiaceae;g__Aureimonas
567	V567	k__Bacteria;p__Proteobacteria;c__Gammaproteobacteria;o__Alteromonadales;f__Idiomarinaceae;g__Idiomarina
568	V568	k__Bacteria;p__Proteobacteria;c__Gammaproteobacteria;o__Betaproteobacteriales;f__Rhodocyclaceae;g__Candidatus Accumulibacter
569	V569	k__Bacteria;p__Actinobacteria;c__Actinobacteria;o__Actinomycetales;f__Actinomycetaceae;g__Arcanobacterium
570	V570	k__Bacteria;p__Planctomycetes;c__Phycisphaerae;o__Pla1 lineage;f__;g__
571	V571	k__Archaea;p__Euryarchaeota;c__Thermoplasmata;o__Methanomassiliicoccales;f__Methanomethylophilaceae;g__Candidatus Methanomethylophilus
572	V572	k__Bacteria;p__Actinobacteria;c__Coriobacteriia;o__Coriobacteriales;f__Eggerthellaceae;g__
573	V573	k__Bacteria;p__Firmicutes;c__Clostridia;o__Clostridiales;f__Peptococcaceae;g__Desulfotomaculum
574	V574	k__Bacteria;p__Actinobacteria;c__Actinobacteria;o__Kineosporiales;f__Kineosporiaceae;g__Kineococcus
575	V575	k__Bacteria;p__Actinobacteria;c__Actinobacteria;o__Micrococcales;f__Intrasporangiaceae;g__Intrasporangium
576	V576	k__Bacteria;p__Actinobacteria;c__Actinobacteria;o__Micromonosporales;f__Micromonosporaceae;g__Salinispora
577	V577	k__Bacteria;p__Bacteroidetes;c__Bacteroidia;o__Bacteroidales;f__Dysgonomonadaceae;g__
578	V578	k__Bacteria;p__Chloroflexi;c__Anaerolineae;o__SBR1031;f__A4b;g__OLB13
579	V579	k__Bacteria;p__Chloroflexi;c__OLB14;o__;f__;g__
580	V580	k__Bacteria;p__Firmicutes;c__Bacilli;o__Lactobacillales;f__Aerococcaceae;g__
581	V581	k__Bacteria;p__Proteobacteria;c__Alphaproteobacteria;o__Reyranellales;f__Reyranellaceae;g__
582	V582	k__Bacteria;p__Proteobacteria;c__Gammaproteobacteria;o__Xanthomonadales;f__Rhodanobacteraceae;g__Tahibacter
583	V583	k__Bacteria;p__Proteobacteria;c__Alphaproteobacteria;o__Rhizobiales;f__Xanthobacteraceae;g__Ancylobacter
584	V584	k__Bacteria;p__Proteobacteria;c__Deltaproteobacteria;o__Bdellovibrionales;f__Bacteriovoracaceae;g__Peredibacter
585	V585	k__Bacteria;p__Proteobacteria;c__Gammaproteobacteria;o__Oceanospirillales;f__Halomonadaceae;g__Chromohalobacter
586	V586	k__Bacteria;p__Proteobacteria;c__Gammaproteobacteria;o__Betaproteobacteriales;f__Burkholderiaceae;g__Limnobacter
587	V587	k__Bacteria;p__Proteobacteria;c__Gammaproteobacteria;o__JG36-TzT-191;f__;g__
588	V588	k__Bacteria;p__Acidobacteria;c__Acidobacteriia;o__Solibacterales;f__Solibacteraceae (Subgroup 3);g__GOUTB8
589	V589	k__Bacteria;p__Actinobacteria;c__Actinobacteria;o__Actinomycetales;f__Actinomycetaceae;g__Varibaculum
590	V590	k__Bacteria;p__Actinobacteria;c__Thermoleophilia;o__Solirubrobacterales;f__Solirubrobacteraceae;g__Conexibacter
591	V591	k__Bacteria;p__Firmicutes;c__Erysipelotrichia;o__Erysipelotrichales;f__Erysipelotrichaceae;g__Allobaculum
592	V592	k__Bacteria;p__Firmicutes;c__Erysipelotrichia;o__Erysipelotrichales;f__Erysipelotrichaceae;g__Breznakia
593	V593	k__Bacteria;p__Proteobacteria;c__Alphaproteobacteria;o__Rickettsiales;f__SM2D12;g__
594	V594	k__Bacteria;p__Proteobacteria;c__Deltaproteobacteria;o__Myxococcales;f__Vulgatibacteraceae;g__Vulgatibacter
595	V595	k__Bacteria;p__Proteobacteria;c__Gammaproteobacteria;o__Alteromonadales;f__Alteromonadaceae;g__Rheinheimera
596	V596	k__Bacteria;p__Proteobacteria;c__Gammaproteobacteria;o__Cardiobacteriales;f__Cardiobacteriaceae;g__Cardiobacterium
597	V597	k__Bacteria;p__Proteobacteria;c__Gammaproteobacteria;o__Oceanospirillales;f__Pseudohongiellaceae;g__BIyi10
598	V598	k__Bacteria;p__Actinobacteria;c__Actinobacteria;o__Micrococcales;f__Microbacteriaceae;g__Klugiella
599	V599	k__Bacteria;p__Chloroflexi;c__JG30-KF-CM66;o__;f__;g__
600	V600	k__Bacteria;p__Proteobacteria;c__Gammaproteobacteria;o__Betaproteobacteriales;f__Methylophilaceae;g__Methylophilus
601	V601	k__Bacteria;p__Bacteroidetes;c__Bacteroidia;o__Bacteroidales;f__;g__
602	V602	k__Bacteria;p__Bacteroidetes;c__Bacteroidia;o__Chitinophagales;f__Chitinophagaceae;g__Pseudoflavitalea
603	V603	k__Bacteria;p__Proteobacteria;c__Deltaproteobacteria;o__Myxococcales;f__Polyangiaceae;g__Jahnella
604	V604	k__Bacteria;p__Firmicutes;c__Clostridia;o__Clostridiales;f__Lachnospiraceae;g__Howardella
605	V605	k__Bacteria;p__Bacteroidetes;c__Bacteroidia;o__Bacteroidales;f__F082;g__
606	V606	k__Bacteria;p__Chloroflexi;c__Chloroflexia;o__Kallotenuales;f__AKIW781;g__
607	V607	k__Bacteria;p__Chloroflexi;c__KD4-96;o__;f__;g__
608	V608	k__Bacteria;p__Firmicutes;c__Clostridia;o__Clostridiales;f__Family XIII;g__[Eubacterium] nodatum group
609	V609	k__Bacteria;p__Firmicutes;c__Clostridia;o__Clostridiales;f__Lachnospiraceae;g__Lachnoclostridium 5
610	V610	k__Bacteria;p__Patescibacteria;c__ABY1;o__Candidatus Kerfeldbacteria;f__;g__
611	V611	k__Bacteria;p__Actinobacteria;c__Actinobacteria;o__Micrococcales;f__Cellulomonadaceae;g__
612	V612	k__Bacteria;p__Actinobacteria;c__Actinobacteria;o__Propionibacteriales;f__Nocardioidaceae;g__Marmoricola
613	V613	k__Bacteria;p__Firmicutes;c__Clostridia;o__DTU014;f__;g__
614	V614	k__Bacteria;p__Firmicutes;c__Negativicutes;o__Selenomonadales;f__Veillonellaceae;g__Selenomonas 3
615	V615	k__Bacteria;p__Patescibacteria;c__ABY1;o__Candidatus Magasanikbacteria;f__;g__
616	V616	k__Bacteria;p__Proteobacteria;c__Alphaproteobacteria;o__Rhizobiales;f__Rhizobiales Incertae Sedis;g__
617	V617	k__Bacteria;p__Proteobacteria;c__Deltaproteobacteria;o__Myxococcales;f__mle1-27;g__
618	V618	k__Bacteria;p__Proteobacteria;c__Gammaproteobacteria;o__Betaproteobacteriales;f__Burkholderiaceae;g__Noviherbaspirillum
619	V619	k__Bacteria;p__Proteobacteria;c__Gammaproteobacteria;o__Betaproteobacteriales;f__Methylophilaceae;g__MM2
620	V620	k__Bacteria;p__Proteobacteria;c__Gammaproteobacteria;o__Betaproteobacteriales;f__Methylophilaceae;g__UBA6140
621	V621	k__Bacteria;p__WPS-2;c__;o__;f__;g__
622	V622	k__Bacteria;p__Actinobacteria;c__Rubrobacteria;o__Rubrobacterales;f__Rubrobacteriaceae;g__Rubrobacter
623	V623	k__Bacteria;p__Atribacteria;c__Caldatribacteriia;o__Caldatribacteriales;f__Caldatribacteriaceae;g__Candidatus Caldatribacterium
624	V624	k__Bacteria;p__Proteobacteria;c__Gammaproteobacteria;o__Salinisphaerales;f__Solimonadaceae;g__Panacagrimonas
625	V625	k__Bacteria;p__Verrucomicrobia;c__Verrucomicrobiae;o__Verrucomicrobiales;f__Verrucomicrobiaceae;g__Verrucomicrobium
626	V626	k__Bacteria;p__Firmicutes;c__Bacilli;o__Bacillales;f__Bacillaceae;g__Pelagirhabdus
627	V627	k__Bacteria;p__Verrucomicrobia;c__Verrucomicrobiae;o__Methylacidiphilales;f__Methylacidiphilaceae;g__
628	V628	k__Bacteria;p__Actinobacteria;c__Actinobacteria;o__Propionibacteriales;f__Nocardioidaceae;g__Aeromicrobium
629	V629	k__Bacteria;p__Bacteroidetes;c__Bacteroidia;o__Cytophagales;f__Hymenobacteraceae;g__Hymenobacter
630	V630	k__Bacteria;p__Epsilonbacteraeota;c__Campylobacteria;o__Campylobacterales;f__Arcobacteraceae;g__Arcobacter
631	V631	k__Bacteria;p__Proteobacteria;c__Deltaproteobacteria;o__Desulfuromonadales;f__Geobacteraceae;g__Geobacter
632	V632	k__Bacteria;p__Proteobacteria;c__Gammaproteobacteria;o__Salinisphaerales;f__Solimonadaceae;g__
633	V633	k__Bacteria;p__Bacteroidetes;c__Bacteroidia;o__Chitinophagales;f__Chitinophagaceae;g__UTBCD1
634	V634	k__Archaea;p__Thaumarchaeota;c__Nitrososphaeria;o__Nitrososphaerales;f__Nitrososphaeraceae;g__Candidatus Nitrocosmicus
635	V635	k__Bacteria;p__Actinobacteria;c__Actinobacteria;o__Micrococcales;f__Promicromonosporaceae;g__Isoptericola
636	V636	k__Bacteria;p__Bacteroidetes;c__Bacteroidia;o__Flavobacteriales;f__Crocinitomicaceae;g__Fluviicola
637	V637	k__Bacteria;p__Bacteroidetes;c__Bacteroidia;o__Sphingobacteriales;f__Sphingobacteriaceae;g__Arcticibacter
638	V638	k__Bacteria;p__Chlamydiae;c__Chlamydiae;o__Chlamydiales;f__Parachlamydiaceae;g__Neochlamydia
639	V639	k__Bacteria;p__Firmicutes;c__Clostridia;o__Clostridiales;f__Ruminococcaceae;g__Ruminiclostridium
640	V640	k__Bacteria;p__Verrucomicrobia;c__Verrucomicrobiae;o__Verrucomicrobiales;f__Verrucomicrobiaceae;g__Brevifollis
641	V641	k__Bacteria;p__Firmicutes;c__Clostridia;o__Clostridiales;f__Lachnospiraceae;g__Lachnospiraceae UCG-006
642	V642	k__Bacteria;p__Proteobacteria;c__Alphaproteobacteria;o__Sneathiellales;f__Sneathiellaceae;g__Ferrovibrio
643	V643	k__Bacteria;p__Proteobacteria;c__Deltaproteobacteria;o__PB19;f__;g__
644	V644	k__Bacteria;p__Bacteroidetes;c__Bacteroidia;o__Bacteroidales;f__Tannerellaceae;g__Tannerella
645	V645	k__Bacteria;p__Dependentiae;c__Babeliae;o__Babeliales;f__;g__
646	V646	k__Bacteria;p__Proteobacteria;c__Alphaproteobacteria;o__Rhizobiales;f__Labraceae;g__Labrys
647	V647	k__Bacteria;p__Proteobacteria;c__Gammaproteobacteria;o__Betaproteobacteriales;f__Burkholderiaceae;g__Basilea
648	V648	k__Bacteria;p__Rokubacteria;c__NC10;o__Rokubacteriales;f__;g__
649	V649	k__Bacteria;p__Acidobacteria;c__Acidobacteriia;o__Acidobacteriales;f__Acidobacteriaceae (Subgroup 1);g__
650	V650	k__Bacteria;p__Acidobacteria;c__Subgroup 17;o__;f__;g__
651	V651	k__Bacteria;p__Actinobacteria;c__Actinobacteria;o__Streptosporangiales;f__Thermomonosporaceae;g__Actinoallomurus
652	V652	k__Bacteria;p__Firmicutes;c__Clostridia;o__Clostridiales;f__Lachnospiraceae;g__GCA-900066755
653	V653	k__Bacteria;p__Proteobacteria;c__Alphaproteobacteria;o__Rhizobiales;f__Rhizobiaceae;g__Ochrobactrum
654	V654	k__Bacteria;p__Proteobacteria;c__Alphaproteobacteria;o__Rickettsiales;f__Anaplasmataceae;g__Wolbachia
655	V655	k__Bacteria;p__Proteobacteria;c__Gammaproteobacteria;o__Betaproteobacteriales;f__Methylophilaceae;g__Methylobacillus
656	V656	k__Bacteria;p__Actinobacteria;c__Actinobacteria;o__Streptosporangiales;f__Streptosporangiaceae;g__Thermopolyspora
657	V657	k__Bacteria;p__Bacteroidetes;c__Bacteroidia;o__Chitinophagales;f__Chitinophagaceae;g__Flaviaesturariibacter
658	V658	k__Bacteria;p__Chlamydiae;c__Chlamydiae;o__Chlamydiales;f__Criblamydiaceae;g__
659	V659	k__Bacteria;p__Firmicutes;c__Bacilli;o__Bacillales;f__Bacillaceae;g__Halolactibacillus
660	V660	k__Bacteria;p__Firmicutes;c__Clostridia;o__Clostridiales;f__Lachnospiraceae;g__ASF356
661	V661	k__Bacteria;p__Proteobacteria;c__Deltaproteobacteria;o__Myxococcales;f__P3OB-42;g__
662	V662	k__Bacteria;p__Bacteroidetes;c__Bacteroidia;o__Flavobacteriales;f__Weeksellaceae;g__Moheibacter
663	V663	k__Bacteria;p__Proteobacteria;c__Alphaproteobacteria;o__Rhizobiales;f__Beijerinckiaceae;g__Rhodoblastus
664	V664	k__Bacteria;p__Proteobacteria;c__Alphaproteobacteria;o__Rhodobacterales;f__Rhodobacteraceae;g__Rubellimicrobium
665	V665	k__Bacteria;p__Proteobacteria;c__Alphaproteobacteria;o__Sphingomonadales;f__Sphingomonadaceae;g__DSSF69
666	V666	k__Archaea;p__Euryarchaeota;c__Methanomicrobia;o__Methanosarcinales;f__Methanosarcinaceae;g__Methanosarcina
667	V667	k__Bacteria;p__Actinobacteria;c__Coriobacteriia;o__Coriobacteriales;f__Eggerthellaceae;g__CHKCI002
668	V668	k__Bacteria;p__Actinobacteria;c__Coriobacteriia;o__Coriobacteriales;f__Eggerthellaceae;g__Enterorhabdus
669	V669	k__Bacteria;p__Chloroflexi;c__Dehalococcoidia;o__S085;f__;g__
670	V670	k__Bacteria;p__Firmicutes;c__Bacilli;o__Bacillales;f__Bacillaceae;g__Exiguobacterium
671	V671	k__Bacteria;p__Firmicutes;c__Bacilli;o__Bacillales;f__Paenibacillaceae;g__Paenibacillus
672	V672	k__Bacteria;p__Firmicutes;c__Clostridia;o__Clostridiales;f__Family XI;g__
673	V673	k__Bacteria;p__Firmicutes;c__Clostridia;o__Clostridiales;f__Lachnospiraceae;g__Lachnospiraceae AC2044 group
674	V674	k__Bacteria;p__Planctomycetes;c__Phycisphaerae;o__Tepidisphaerales;f__Tepidisphaeraceae;g__
675	V675	k__Bacteria;p__Proteobacteria;c__Alphaproteobacteria;o__Rhodobacterales;f__Rhodobacteraceae;g__Rhodobacter
676	V676	k__Bacteria;p__Proteobacteria;c__Alphaproteobacteria;o__Tistrellales;f__Geminicoccaceae;g__Candidatus Alysiosphaera
677	V677	k__Bacteria;p__Proteobacteria;c__Gammaproteobacteria;o__Betaproteobacteriales;f__B1-7BS;g__
678	V678	k__Bacteria;p__Proteobacteria;c__Gammaproteobacteria;o__Pseudomonadales;f__Pseudomonadaceae;g__Azotobacter
679	V679	k__Bacteria;p__Spirochaetes;c__Spirochaetia;o__Spirochaetales;f__Spirochaetaceae;g__Treponema 2
680	V680	k__Bacteria;p__Actinobacteria;c__Actinobacteria;o__Micrococcales;f__Cellulomonadaceae;g__Actinotalea
681	V681	k__Bacteria;p__Actinobacteria;c__Actinobacteria;o__Micrococcales;f__Microbacteriaceae;g__Aurantimicrobium
682	V682	k__Bacteria;p__Actinobacteria;c__Actinobacteria;o__Micrococcales;f__Microbacteriaceae;g__Homoserinibacter
683	V683	k__Bacteria;p__Firmicutes;c__Clostridia;o__Clostridiales;f__Clostridiaceae 1;g__Clostridium sensu stricto 13
684	V684	k__Bacteria;p__Firmicutes;c__Clostridia;o__Clostridiales;f__Clostridiaceae 1;g__Clostridium sensu stricto 8
685	V685	k__Bacteria;p__Firmicutes;c__Clostridia;o__Clostridiales;f__Lachnospiraceae;g__Anaerocolumna
686	V686	k__Bacteria;p__Firmicutes;c__Clostridia;o__Clostridiales;f__Peptostreptococcaceae;g__Sporacetigenium
687	V687	k__Bacteria;p__Patescibacteria;c__Gracilibacteria;o__Candidatus Peribacteria;f__;g__
688	V688	k__Bacteria;p__Patescibacteria;c__Saccharimonadia;o__Saccharimonadales;f__Saccharimonadaceae;g__
689	V689	k__Bacteria;p__Proteobacteria;c__Alphaproteobacteria;o__Azospirillales;f__Inquilinaceae;g__Inquilinus
690	V690	k__Bacteria;p__Proteobacteria;c__Alphaproteobacteria;o__Elsterales;f__;g__
691	V691	k__Bacteria;p__Proteobacteria;c__Deltaproteobacteria;o__Myxococcales;f__Archangiaceae;g__Anaeromyxobacter
692	V692	k__Bacteria;p__Proteobacteria;c__Gammaproteobacteria;o__Gammaproteobacteria Incertae Sedis;f__;g__Candidatus Ovatusbacter
693	V693	k__Bacteria;p__Acidobacteria;c__Blastocatellia (Subgroup 4);o__Pyrinomonadales;f__Pyrinomonadaceae;g__Pyrinomonas
694	V694	k__Bacteria;p__Bacteroidetes;c__Bacteroidia;o__Bacteroidales;f__Prevotellaceae;g__Prevotella 6
695	V695	k__Bacteria;p__Bacteroidetes;c__Bacteroidia;o__Flavobacteriales;f__Cryomorphaceae;g__
696	V696	k__Bacteria;p__Firmicutes;c__Clostridia;o__Clostridiales;f__Clostridiaceae 1;g__Clostridium sensu stricto 3
697	V697	k__Bacteria;p__Patescibacteria;c__Microgenomatia;o__;f__;g__
698	V698	k__Bacteria;p__Planctomycetes;c__OM190;o__;f__;g__
699	V699	k__Bacteria;p__Proteobacteria;c__Alphaproteobacteria;o__Parvibaculales;f__Parvibaculaceae;g__Parvibaculum
700	V700	k__Bacteria;p__Proteobacteria;c__Alphaproteobacteria;o__Rhizobiales;f__C2U;g__
701	V701	k__Bacteria;p__Proteobacteria;c__Alphaproteobacteria;o__Rhizobiales;f__Methylopilaceae;g__Albibacter
702	V702	k__Bacteria;p__Proteobacteria;c__Gammaproteobacteria;o__Betaproteobacteriales;f__Burkholderiaceae;g__Pandoraea
703	V703	k__Bacteria;p__Proteobacteria;c__Gammaproteobacteria;o__Xanthomonadales;f__;g__
704	V704	k__Bacteria;p__Proteobacteria;c__Gammaproteobacteria;o__Xanthomonadales;f__Xanthomonadaceae;g__SN8
705	V705	k__Bacteria;p__Actinobacteria;c__Actinobacteria;o__Micromonosporales;f__Micromonosporaceae;g__Micromonospora
706	V706	k__Bacteria;p__Bacteroidetes;c__Bacteroidia;o__Flavobacteriales;f__Flavobacteriaceae;g__Capnocytophaga
707	V707	k__Bacteria;p__Firmicutes;c__Bacilli;o__Lactobacillales;f__Carnobacteriaceae;g__Desemzia
708	V708	k__Bacteria;p__Firmicutes;c__Clostridia;o__Clostridiales;f__Lachnospiraceae;g__Cellulosilyticum
709	V709	k__Bacteria;p__Firmicutes;c__Clostridia;o__Clostridiales;f__Ruminococcaceae;g__Harryflintia
710	V710	k__Bacteria;p__Proteobacteria;c__Alphaproteobacteria;o__Acetobacterales;f__Acetobacteraceae;g__Rhodovarius
711	V711	k__Bacteria;p__Proteobacteria;c__Alphaproteobacteria;o__Rhizobiales;f__Rhizobiaceae;g__Aquamicrobium
712	V712	k__Bacteria;p__Proteobacteria;c__Gammaproteobacteria;o__Methylococcales;f__Methylohalobiaceae;g__Methylothermus
713	V713	k__Bacteria;p__Proteobacteria;c__Gammaproteobacteria;o__Thiohalorhabdales;f__Thiohalorhabdaceae;g__
714	V714	k__Bacteria;p__Verrucomicrobia;c__Verrucomicrobiae;o__Opitutales;f__Opitutaceae;g__
715	V715	k__Bacteria;p__Bacteroidetes;c__Bacteroidia;o__Bacteroidales;f__Prevotellaceae;g__Prevotellaceae UCG-001
716	V716	k__Bacteria;p__Bacteroidetes;c__Bacteroidia;o__Cytophagales;f__Cytophagaceae;g__Sporocytophaga
717	V717	k__Bacteria;p__Chloroflexi;c__Ktedonobacteria;o__Ktedonobacterales;f__Ktedonobacteraceae;g__
718	V718	k__Bacteria;p__Firmicutes;c__Clostridia;o__Clostridiales;f__Heliobacteriaceae;g__Hydrogenispora
719	V719	k__Bacteria;p__Firmicutes;c__Clostridia;o__Clostridiales;f__Ruminococcaceae;g__Caproiciproducens
720	V720	k__Bacteria;p__Planctomycetes;c__Phycisphaerae;o__Tepidisphaerales;f__Tepidisphaeraceae;g__Tepidisphaera
721	V721	k__Bacteria;p__Planctomycetes;c__Planctomycetacia;o__Gemmatales;f__Gemmataceae;g__Gemmata
722	V722	k__Bacteria;p__Proteobacteria;c__Alphaproteobacteria;o__Rhodobacterales;f__Rhodobacteraceae;g__HIMB11
723	V723	k__Bacteria;p__Proteobacteria;c__Alphaproteobacteria;o__Rhodobacterales;f__Rhodobacteraceae;g__Loktanella
724	V724	k__Bacteria;p__Proteobacteria;c__Alphaproteobacteria;o__Rhodospirillales;f__Rhodospirillaceae;g__
725	V725	k__Bacteria;p__Proteobacteria;c__Alphaproteobacteria;o__Sphingomonadales;f__Sphingomonadaceae;g__Sandaracinobacter
726	V726	k__Bacteria;p__Proteobacteria;c__Deltaproteobacteria;o__Myxococcales;f__;g__
727	V727	k__Bacteria;p__Proteobacteria;c__Deltaproteobacteria;o__Myxococcales;f__Blfdi19;g__
728	V728	k__Bacteria;p__Proteobacteria;c__Gammaproteobacteria;o__Betaproteobacteriales;f__Burkholderiaceae;g__GKS98 freshwater group
729	V729	k__Bacteria;p__Proteobacteria;c__Gammaproteobacteria;o__Betaproteobacteriales;f__Burkholderiaceae;g__Tepidimonas
730	V730	k__Bacteria;p__Proteobacteria;c__Gammaproteobacteria;o__Betaproteobacteriales;f__Methylophilaceae;g__OM43 clade
731	V731	k__Bacteria;p__Proteobacteria;c__Gammaproteobacteria;o__Ectothiorhodospirales;f__Ectothiorhodospiraceae;g__Thioalkalivibrio
732	V732	k__Bacteria;p__Proteobacteria;c__Gammaproteobacteria;o__Methylococcales;f__Methylococcaceae;g__Methylocaldum
733	V733	k__Bacteria;p__Proteobacteria;c__Gammaproteobacteria;o__Nitrosococcales;f__Nitrosococcaceae;g__wb1-P19
734	V734	k__Bacteria;p__Thermotogae;c__Thermotogae;o__Kosmotogales;f__Kosmotogaceae;g__
735	V735	k__Bacteria;p__Actinobacteria;c__Acidimicrobiia;o__Microtrichales;f__Ilumatobacteraceae;g__CL500-29 marine group
736	V736	k__Bacteria;p__Actinobacteria;c__Actinobacteria;o__Micrococcales;f__Microbacteriaceae;g__Compostimonas
737	V737	k__Bacteria;p__Actinobacteria;c__Thermoleophilia;o__;f__;g__
738	V738	k__Bacteria;p__Chlamydiae;c__Chlamydiae;o__Chlamydiales;f__Simkaniaceae;g__Candidatus Rhabdochlamydia
739	V739	k__Bacteria;p__Firmicutes;c__Bacilli;o__Bacillales;f__Bacillaceae;g__Anoxybacillus
740	V740	k__Bacteria;p__Firmicutes;c__Bacilli;o__Bacillales;f__Planococcaceae;g__Sporosarcina
741	V741	k__Bacteria;p__Firmicutes;c__Bacilli;o__Bacillales;f__Staphylococcaceae;g__Jeotgalicoccus
742	V742	k__Bacteria;p__Firmicutes;c__Bacilli;o__Lactobacillales;f__Carnobacteriaceae;g__Dolosigranulum
743	V743	k__Bacteria;p__Firmicutes;c__Clostridia;o__Clostridiales;f__Clostridiaceae 1;g__Clostridium sensu stricto 5
744	V744	k__Bacteria;p__Firmicutes;c__Clostridia;o__Clostridiales;f__Lachnospiraceae;g__UC5-1-2E3
745	V745	k__Bacteria;p__Proteobacteria;c__Deltaproteobacteria;o__Desulfarculales;f__Desulfarculaceae;g__
746	V746	k__Bacteria;p__Proteobacteria;c__Gammaproteobacteria;o__Gammaproteobacteria Incertae Sedis;f__;g__
747	V747	k__Bacteria;p__Proteobacteria;c__Gammaproteobacteria;o__Methylococcales;f__Methylococcaceae;g__Methyloparacoccus
748	V748	k__Bacteria;p__Verrucomicrobia;c__Verrucomicrobiae;o__UA11;f__;g__
749	V749	k__Bacteria;p__Chloroflexi;c__Chloroflexia;o__Thermomicrobiales;f__Thermomicrobiaceae;g__
750	V750	k__Bacteria;p__Planctomycetes;c__Planctomycetacia;o__Planctomycetales;f__Rubinisphaeraceae;g__Planctomicrobium
751	V751	k__Bacteria;p__Actinobacteria;c__Actinobacteria;o__Frankiales;f__;g__
752	V752	k__Bacteria;p__Actinobacteria;c__Actinobacteria;o__Frankiales;f__Sporichthyaceae;g__hgcI clade
753	V753	k__Bacteria;p__Actinobacteria;c__Actinobacteria;o__Micromonosporales;f__Micromonosporaceae;g__Actinoplanes
754	V754	k__Bacteria;p__Actinobacteria;c__Thermoleophilia;o__Solirubrobacterales;f__Solirubrobacteraceae;g__Solirubrobacter
755	V755	k__Bacteria;p__Bacteroidetes;c__Bacteroidia;o__Bacteroidales;f__SB-5;g__
756	V756	k__Bacteria;p__Bacteroidetes;c__Bacteroidia;o__Cytophagales;f__Spirosomaceae;g__Emticicia
757	V757	k__Bacteria;p__Bacteroidetes;c__Bacteroidia;o__Cytophagales;f__Spirosomaceae;g__Taeseokella
758	V758	k__Bacteria;p__Firmicutes;c__Bacilli;o__Lactobacillales;f__Aerococcaceae;g__Facklamia
759	V759	k__Bacteria;p__Firmicutes;c__Bacilli;o__Lactobacillales;f__Enterococcaceae;g__Bavariicoccus
760	V760	k__Bacteria;p__Firmicutes;c__Clostridia;o__Clostridiales;f__Eubacteriaceae;g__Anaerofustis
761	V761	k__Bacteria;p__Firmicutes;c__Clostridia;o__Clostridiales;f__Ruminococcaceae;g__Ruminococcaceae UCG-011
762	V762	k__Bacteria;p__Gemmatimonadetes;c__BD2-11 terrestrial group;o__;f__;g__
763	V763	k__Bacteria;p__Latescibacteria;c__;o__;f__;g__
764	V764	k__Bacteria;p__Patescibacteria;c__ABY1;o__Candidatus Kuenenbacteria;f__;g__
765	V765	k__Bacteria;p__Patescibacteria;c__Gracilibacteria;o__Absconditabacteriales (SR1);f__;g__
766	V766	k__Bacteria;p__Proteobacteria;c__Alphaproteobacteria;o__Rhizobiales;f__Amb-16S-1323;g__
767	V767	k__Bacteria;p__Proteobacteria;c__Deltaproteobacteria;o__Desulfuromonadales;f__Sva1033;g__
768	V768	k__Bacteria;p__Proteobacteria;c__Gammaproteobacteria;o__Betaproteobacteriales;f__Burkholderiaceae;g__Alcaligenes
769	V769	k__Bacteria;p__Proteobacteria;c__Gammaproteobacteria;o__Betaproteobacteriales;f__Burkholderiaceae;g__Mitsuaria
770	V770	k__Bacteria;p__Proteobacteria;c__Gammaproteobacteria;o__Xanthomonadales;f__Rhodanobacteraceae;g__Chujaibacter
771	V771	k__Bacteria;p__Bacteroidetes;c__Bacteroidia;o__Chitinophagales;f__Chitinophagaceae;g__Segetibacter
772	V772	k__Bacteria;p__Bacteroidetes;c__Bacteroidia;o__Sphingobacteriales;f__Sphingobacteriaceae;g__Pseudopedobacter
773	V773	k__Bacteria;p__Bacteroidetes;c__Rhodothermia;o__Rhodothermales;f__Rhodothermaceae;g__Rhodothermus
774	V774	k__Bacteria;p__Proteobacteria;c__Alphaproteobacteria;o__Elsterales;f__Elsteraceae;g__Elstera
775	V775	k__Archaea;p__Euryarchaeota;c__Methanococci;o__Methanococcales;f__Methanococcaceae;g__Methanothermococcus
776	V776	k__Archaea;p__Euryarchaeota;c__Methanomicrobia;o__Methanomicrobiales;f__Methanomicrobiaceae;g__Methanoculleus
777	V777	k__Archaea;p__Euryarchaeota;c__Methanomicrobia;o__Methanosarcinales;f__Methanosaetaceae;g__Methanosaeta
778	V778	k__Archaea;p__Euryarchaeota;c__Methanomicrobia;o__Methanosarcinales;f__Methanosarcinaceae;g__Methanohalophilus
779	V779	k__Archaea;p__Thaumarchaeota;c__Group 1.1c;o__;f__;g__
780	V780	k__Bacteria;p__Actinobacteria;c__Actinobacteria;o__Micrococcales;f__Dermatophilaceae;g__
781	V781	k__Bacteria;p__Bacteroidetes;c__Bacteroidia;o__Chitinophagales;f__Chitinophagaceae;g__Thermoflavifilum
782	V782	k__Bacteria;p__Chloroflexi;c__Anaerolineae;o__RBG-13-54-9;f__;g__
783	V783	k__Bacteria;p__Firmicutes;c__Bacilli;o__Lactobacillales;f__P5D1-392;g__
784	V784	k__Bacteria;p__Firmicutes;c__Negativicutes;o__Selenomonadales;f__Veillonellaceae;g__Pelosinus
785	V785	k__Bacteria;p__Proteobacteria;c__Alphaproteobacteria;o__Rhizobiales;f__Beijerinckiaceae;g__alphaI cluster
786	V786	k__Bacteria;p__Proteobacteria;c__Alphaproteobacteria;o__Rhizobiales;f__Pleomorphomonadaceae;g__Ancalomicrobium
787	V787	k__Bacteria;p__Proteobacteria;c__Alphaproteobacteria;o__Rhizobiales;f__Pleomorphomonadaceae;g__Pleomorphomonas
788	V788	k__Bacteria;p__Proteobacteria;c__Alphaproteobacteria;o__Rhizobiales;f__Rhizobiaceae;g__Pseudaminobacter
789	V789	k__Bacteria;p__Proteobacteria;c__Deltaproteobacteria;o__RCP2-54;f__;g__
790	V790	k__Bacteria;p__Proteobacteria;c__Gammaproteobacteria;o__Enterobacteriales;f__Enterobacteriaceae;g__Hafnia-Obesumbacterium
791	V791	k__Bacteria;p__Proteobacteria;c__Gammaproteobacteria;o__Enterobacteriales;f__Enterobacteriaceae;g__Serratia
792	V792	k__Archaea;p__Euryarchaeota;c__Methanomicrobia;o__Methanomicrobiales;f__;g__
793	V793	k__Bacteria;p__Actinobacteria;c__Actinobacteria;o__Micrococcales;f__Bogoriellaceae;g__Bogoriella
794	V794	k__Bacteria;p__Actinobacteria;c__Actinobacteria;o__Micrococcales;f__Demequinaceae;g__Demequina
795	V795	k__Bacteria;p__Bacteroidetes;c__Bacteroidia;o__Sphingobacteriales;f__Sphingobacteriaceae;g__Sphingobacterium
796	V796	k__Bacteria;p__Bacteroidetes;c__Ignavibacteria;o__Ignavibacteriales;f__Ignavibacteriaceae;g__Ignavibacterium
797	V797	k__Bacteria;p__Chloroflexi;c__Ktedonobacteria;o__Ktedonobacterales;f__Ktedonobacteraceae;g__HSB OF53-F07
798	V798	k__Bacteria;p__Cyanobacteria;c__Melainabacteria;o__Obscuribacterales;f__;g__
799	V799	k__Bacteria;p__Firmicutes;c__Bacilli;o__Bacillales;f__Thermoactinomycetaceae;g__Planifilum
800	V800	k__Bacteria;p__Firmicutes;c__Clostridia;o__Clostridiales;f__Clostridiaceae 1;g__Hathewaya
801	V801	k__Bacteria;p__Firmicutes;c__Clostridia;o__Thermoanaerobacterales;f__Thermoanaerobacteraceae;g__Moorella
802	V802	k__Bacteria;p__Firmicutes;c__Erysipelotrichia;o__Erysipelotrichales;f__Erysipelotrichaceae;g__Faecalibaculum
803	V803	k__Bacteria;p__Planctomycetes;c__Phycisphaerae;o__Phycisphaerales;f__Phycisphaeraceae;g__Urania-1B-19 marine sediment group
804	V804	k__Bacteria;p__Planctomycetes;c__Planctomycetacia;o__Isosphaerales;f__Isosphaeraceae;g__Paludisphaera
805	V805	k__Bacteria;p__Proteobacteria;c__Alphaproteobacteria;o__Rhizobiales;f__Beijerinckiaceae;g__Roseiarcus
806	V806	k__Bacteria;p__Proteobacteria;c__Alphaproteobacteria;o__Rhodospirillales;f__Rhodopirillaceae;g__Defluviicoccus
807	V807	k__Bacteria;p__Proteobacteria;c__Gammaproteobacteria;o__211ds20;f__;g__
808	V808	k__Bacteria;p__Proteobacteria;c__Gammaproteobacteria;o__Betaproteobacteriales;f__Burkholderiaceae;g__Duganella
809	V809	k__Bacteria;p__Proteobacteria;c__Gammaproteobacteria;o__Betaproteobacteriales;f__Methylophilaceae;g__Methylotenera
810	V810	k__Bacteria;p__Proteobacteria;c__Gammaproteobacteria;o__Betaproteobacteriales;f__Neisseriaceae;g__Conchiformibius
811	V811	k__Bacteria;p__Proteobacteria;c__Gammaproteobacteria;o__Betaproteobacteriales;f__Rhodocyclaceae;g__C39
812	V812	k__Bacteria;p__Proteobacteria;c__Gammaproteobacteria;o__Oceanospirillales;f__Marinomonadaceae;g__Marinomonas
813	V813	k__Bacteria;p__Proteobacteria;c__Gammaproteobacteria;o__Oceanospirillales;f__Pseudohongiellaceae;g__Pseudohongiella
814	V814	k__Bacteria;p__Proteobacteria;c__Gammaproteobacteria;o__Xanthomonadales;f__Xanthomonadaceae;g__Xylella
815	V815	k__Bacteria;p__Actinobacteria;c__Actinobacteria;o__Propionibacteriales;f__Nocardioidaceae;g__Kribbella
816	V816	k__Bacteria;p__Bacteroidetes;c__Bacteroidia;o__Bacteroidales;f__Paludibacteraceae;g__
817	V817	k__Bacteria;p__Bacteroidetes;c__Ignavibacteria;o__OPB56;f__;g__
818	V818	k__Bacteria;p__Bacteroidetes;c__Ignavibacteria;o__SJA-28;f__;g__
819	V819	k__Bacteria;p__Chloroflexi;c__Chloroflexia;o__Chloroflexales;f__Chloroflexaceae;g__Oscillochloris
820	V820	k__Bacteria;p__Cyanobacteria;c__Oxyphotobacteria;o__Leptolyngbyales;f__Leptolyngbyaceae;g__Leptolyngbya PCC-6306
821	V821	k__Bacteria;p__Firmicutes;c__Bacilli;o__Bacillales;f__Bacillaceae;g__Caldalkalibacillus
822	V822	k__Bacteria;p__Firmicutes;c__Clostridia;o__Clostridiales;f__Clostridiaceae 1;g__Clostridium sensu stricto 14
823	V823	k__Bacteria;p__Firmicutes;c__Clostridia;o__Clostridiales;f__Clostridiaceae 1;g__Proteiniclasticum
824	V824	k__Bacteria;p__Firmicutes;c__Clostridia;o__Thermoanaerobacterales;f__Family III;g__
825	V825	k__Bacteria;p__Patescibacteria;c__Microgenomatia;o__Candidatus Pacebacteria;f__;g__
826	V826	k__Bacteria;p__Patescibacteria;c__Parcubacteria;o__;f__;g__
827	V827	k__Bacteria;p__Proteobacteria;c__Alphaproteobacteria;o__Dongiales;f__Dongiaceae;g__Dongia
828	V828	k__Bacteria;p__Proteobacteria;c__Alphaproteobacteria;o__Rhizobiales;f__D05-2;g__
829	V829	k__Bacteria;p__Proteobacteria;c__Alphaproteobacteria;o__Rhizobiales;f__Devosiaceae;g__Paradevosia
830	V830	k__Bacteria;p__Proteobacteria;c__Alphaproteobacteria;o__Rickettsiales;f__Midichloriaceae;g__Candidatus Jidaibacter
831	V831	k__Bacteria;p__Proteobacteria;c__Alphaproteobacteria;o__Sphingomonadales;f__Sphingomonadaceae;g__Sphingoaurantiacus
832	V832	k__Bacteria;p__Proteobacteria;c__Deltaproteobacteria;o__Myxococcales;f__Myxococcaceae;g__Myxococcus
833	V833	k__Bacteria;p__Proteobacteria;c__Gammaproteobacteria;o__Betaproteobacteriales;f__Burkholderiaceae;g__Ottowia
834	V834	k__Bacteria;p__Proteobacteria;c__Gammaproteobacteria;o__Betaproteobacteriales;f__Rhodocyclaceae;g__Ferribacterium
835	V835	k__Bacteria;p__Synergistetes;c__Synergistia;o__Synergistales;f__Synergistaceae;g__Aminomonas
836	V836	k__Archaea;p__Nanoarchaeaeota;c__Woesearchaeia;o__;f__;g__
837	V837	k__Bacteria;p__Acidobacteria;c__Acidobacteriia;o__Solibacterales;f__Solibacteraceae (Subgroup 3);g__Bryobacter
838	V838	k__Bacteria;p__Actinobacteria;c__Actinobacteria;o__Catenulisporales;f__Actinospicaceae;g__Actinospica
839	V839	k__Bacteria;p__Actinobacteria;c__Actinobacteria;o__Frankiales;f__Geodermatophilaceae;g__Geodermatophilus
840	V840	k__Bacteria;p__Actinobacteria;c__Actinobacteria;o__Propionibacteriales;f__Propionibacteriaceae;g__
841	V841	k__Bacteria;p__Bacteroidetes;c__Bacteroidia;o__Bacteroidales;f__Muribaculaceae;g__Muribaculum
842	V842	k__Bacteria;p__Bacteroidetes;c__Bacteroidia;o__Bacteroidales;f__Paludibacteraceae;g__Paludibacter
843	V843	k__Bacteria;p__Bacteroidetes;c__Bacteroidia;o__Sphingobacteriales;f__KD3-93;g__
844	V844	k__Bacteria;p__Chloroflexi;c__AD3;o__;f__;g__
845	V845	k__Bacteria;p__Chloroflexi;c__Anaerolineae;o__Anaerolineales;f__Anaerolineaceae;g__Anaerolinea
846	V846	k__Bacteria;p__Cyanobacteria;c__Melainabacteria;o__Vampirovibrionales;f__;g__
847	V847	k__Bacteria;p__Firmicutes;c__Bacilli;o__Bacillales;f__Bacillaceae;g__Oceanobacillus
848	V848	k__Bacteria;p__Firmicutes;c__Bacilli;o__Lactobacillales;f__Enterococcaceae;g__Tetragenococcus
849	V849	k__Bacteria;p__Firmicutes;c__Clostridia;o__Clostridiales;f__Family XI;g__Ezakiella
850	V850	k__Bacteria;p__Firmicutes;c__Clostridia;o__Thermoanaerobacterales;f__Thermoanaerobacteraceae;g__
851	V851	k__Bacteria;p__Firmicutes;c__Negativicutes;o__Selenomonadales;f__Veillonellaceae;g__Propionispora
852	V852	k__Bacteria;p__Halanaerobiaeota;c__Halanaerobiia;o__Halanaerobiales;f__Halanaerobiaceae;g__Halothermothrix
853	V853	k__Bacteria;p__Patescibacteria;c__;o__;f__;g__
854	V854	k__Bacteria;p__Patescibacteria;c__Parcubacteria;o__Candidatus Kaiserbacteria;f__;g__
855	V855	k__Bacteria;p__Patescibacteria;c__Parcubacteria;o__Candidatus Moranbacteria;f__;g__
856	V856	k__Bacteria;p__Planctomycetes;c__Phycisphaerae;o__S-70;f__;g__
857	V857	k__Bacteria;p__Planctomycetes;c__Phycisphaerae;o__Tepidisphaerales;f__WD2101 soil group;g__planctomycete WWH14
858	V858	k__Bacteria;p__Proteobacteria;c__Alphaproteobacteria;o__Holosporales;f__Holosporaceae;g__
859	V859	k__Bacteria;p__Proteobacteria;c__Gammaproteobacteria;o__Aeromonadales;f__Aeromonadaceae;g__Tolumonas
860	V860	k__Bacteria;p__Proteobacteria;c__Gammaproteobacteria;o__Betaproteobacteriales;f__Burkholderiaceae;g__Roseateles
861	V861	k__Bacteria;p__Proteobacteria;c__Gammaproteobacteria;o__Oceanospirillales;f__Halomonadaceae;g__Terasakiispira
862	V862	k__Bacteria;p__Verrucomicrobia;c__Verrucomicrobiae;o__Opitutales;f__Opitutaceae;g__Opitutus
863	V863	k__Bacteria;p__Actinobacteria;c__Actinobacteria;o__Frankiales;f__Cryptosporangiaceae;g__Fodinicola
864	V864	k__Bacteria;p__Actinobacteria;c__Actinobacteria;o__Micrococcales;f__Dermacoccaceae;g__Barrientosiimonas
865	V865	k__Bacteria;p__Actinobacteria;c__Actinobacteria;o__Micromonosporales;f__Micromonosporaceae;g__Verrucosispora
866	V866	k__Bacteria;p__Actinobacteria;c__Coriobacteriia;o__Coriobacteriales;f__Atopobiaceae;g__
867	V867	k__Bacteria;p__Actinobacteria;c__Coriobacteriia;o__Coriobacteriales;f__Eggerthellaceae;g__Asaccharobacter
868	V868	k__Bacteria;p__Actinobacteria;c__Thermoleophilia;o__Solirubrobacterales;f__Solirubrobacteraceae;g__JCM 18997
869	V869	k__Bacteria;p__Actinobacteria;c__Thermoleophilia;o__Thermophilales;f__Thermoleophilaceae;g__Thermoleophilum
870	V870	k__Bacteria;p__Bacteroidetes;c__Bacteroidia;o__Bacteroidales;f__Marinilabiliaceae;g__[Cytophaga] xylanolytica group
871	V871	k__Bacteria;p__Bacteroidetes;c__Bacteroidia;o__Bacteroidales;f__Marinilabiliaceae;g__Marinilabilia
872	V872	k__Bacteria;p__Bacteroidetes;c__Bacteroidia;o__Cytophagales;f__Spirosomaceae;g__Rhabdobacter
873	V873	k__Bacteria;p__Chloroflexi;c__Anaerolineae;o__Anaerolineales;f__Anaerolineaceae;g__GWD2-49-16
874	V874	k__Bacteria;p__Chloroflexi;c__Ktedonobacteria;o__C0119;f__;g__
875	V875	k__Bacteria;p__Cloacimonetes;c__Cloacimonadia;o__Cloacimonadales;f__Cloacimonadaceae;g__Candidatus Cloacimonas
876	V876	k__Bacteria;p__Entotheonellaeota;c__Entotheonellia;o__Entotheonellales;f__Entotheonellaceae;g__
877	V877	k__Bacteria;p__Firmicutes;c__Bacilli;o__Bacillales;f__Paenibacillaceae;g__Brevibacillus
878	V878	k__Bacteria;p__Firmicutes;c__Clostridia;o__Clostridiales;f__;g__
879	V879	k__Bacteria;p__Firmicutes;c__Clostridia;o__Clostridiales;f__Lachnospiraceae;g__FD2005
880	V880	k__Bacteria;p__Firmicutes;c__Clostridia;o__Clostridiales;f__Ruminococcaceae;g__Acetanaerobacterium
881	V881	k__Bacteria;p__Firmicutes;c__Clostridia;o__Clostridiales;f__Syntrophomonadaceae;g__
882	V882	k__Bacteria;p__Omnitrophicaeota;c__;o__;f__;g__
883	V883	k__Bacteria;p__Patescibacteria;c__Microgenomatia;o__Candidatus Woesebacteria;f__;g__
884	V884	k__Bacteria;p__Proteobacteria;c__Alphaproteobacteria;o__Rhizobiales;f__Rhizobiales Incertae Sedis;g__Bauldia
885	V885	k__Bacteria;p__Proteobacteria;c__Alphaproteobacteria;o__Rhodobacterales;f__Rhodobacteraceae;g__Falsirhodobacter
886	V886	k__Bacteria;p__Proteobacteria;c__Alphaproteobacteria;o__Rhodospirillales;f__Magnetospirillaceae;g__
887	V887	k__Bacteria;p__Proteobacteria;c__Deltaproteobacteria;o__Myxococcales;f__Myxococcaceae;g__Corallococcus
888	V888	k__Bacteria;p__Proteobacteria;c__Deltaproteobacteria;o__Myxococcales;f__Nannocystaceae;g__
889	V889	k__Bacteria;p__Proteobacteria;c__Gammaproteobacteria;o__Betaproteobacteriales;f__A21b;g__
890	V890	k__Bacteria;p__Proteobacteria;c__Gammaproteobacteria;o__Betaproteobacteriales;f__Burkholderiaceae;g__Kinneretia
891	V891	k__Bacteria;p__Proteobacteria;c__Gammaproteobacteria;o__Betaproteobacteriales;f__Burkholderiaceae;g__Piscinibacter
892	V892	k__Bacteria;p__Proteobacteria;c__Gammaproteobacteria;o__Betaproteobacteriales;f__Rhodocyclaceae;g__Azospira
893	V893	k__Bacteria;p__Proteobacteria;c__Gammaproteobacteria;o__EPR3968-O8a-Bc78;f__;g__
894	V894	k__Archaea;p__Thaumarchaeota;c__Nitrososphaeria;o__Nitrosotaleales;f__Nitrosotaleaceae;g__
895	V895	k__Bacteria;p__Acidobacteria;c__Acidobacteriia;o__Acidobacteriales;f__Acidobacteriaceae (Subgroup 1);g__Granulicella
896	V896	k__Bacteria;p__Actinobacteria;c__Actinobacteria;o__Frankiales;f__Geodermatophilaceae;g__Modestobacter
897	V897	k__Bacteria;p__Actinobacteria;c__Coriobacteriia;o__Coriobacteriales;f__;g__
898	V898	k__Bacteria;p__Actinobacteria;c__Coriobacteriia;o__Coriobacteriales;f__Eggerthellaceae;g__Cryptobacterium
899	V899	k__Bacteria;p__Actinobacteria;c__Coriobacteriia;o__Coriobacteriales;f__Eggerthellaceae;g__DNF00809
900	V900	k__Bacteria;p__Armatimonadetes;c__Fimbriimonadia;o__Fimbriimonadales;f__;g__
901	V901	k__Bacteria;p__Bacteroidetes;c__Bacteroidia;o__Bacteroidetes VC2.1 Bac22;f__;g__
902	V902	k__Bacteria;p__Bacteroidetes;c__Bacteroidia;o__Cytophagales;f__Cyclobacteriaceae;g__
903	V903	k__Bacteria;p__Bacteroidetes;c__Bacteroidia;o__Sphingobacteriales;f__Lentimicrobiaceae;g__
904	V904	k__Bacteria;p__Chloroflexi;c__Chloroflexia;o__Chloroflexales;f__Chloroflexaceae;g__
905	V905	k__Bacteria;p__Chloroflexi;c__Dehalococcoidia;o__SAR202 clade;f__;g__
906	V906	k__Bacteria;p__Cyanobacteria;c__Oxyphotobacteria;o__Nostocales;f__Microcystaceae;g__Chalicogloea CCALA 975
907	V907	k__Bacteria;p__Firmicutes;c__Bacilli;o__Bacillales;f__Bacillaceae;g__Calditerricola
908	V908	k__Bacteria;p__Firmicutes;c__Clostridia;o__Clostridiales;f__Clostridiaceae 2;g__
909	V909	k__Bacteria;p__Firmicutes;c__Clostridia;o__Clostridiales;f__Clostridiaceae 2;g__Serpentinicella
910	V910	k__Bacteria;p__Firmicutes;c__Clostridia;o__Clostridiales;f__Family XVII;g__Thermaerobacter
911	V911	k__Bacteria;p__Firmicutes;c__Clostridia;o__Clostridiales;f__Peptostreptococcaceae;g__[Eubacterium] tenue group
912	V912	k__Bacteria;p__Fusobacteria;c__Fusobacteriia;o__Fusobacteriales;f__Leptotrichiaceae;g__Streptobacillus
913	V913	k__Bacteria;p__Halanaerobiaeota;c__Halanaerobiia;o__Halanaerobiales;f__Halanaerobiaceae;g__Halocella
914	V914	k__Bacteria;p__Patescibacteria;c__Gracilibacteria;o__;f__;g__
915	V915	k__Bacteria;p__Planctomycetes;c__Phycisphaerae;o__Phycisphaerales;f__Phycisphaeraceae;g__
916	V916	k__Bacteria;p__Proteobacteria;c__Alphaproteobacteria;o__Paracaedibacterales;f__Paracaedibacteraceae;g__Candidatus Finniella
917	V917	k__Bacteria;p__Proteobacteria;c__Alphaproteobacteria;o__Rhizobiales;f__Beijerinckiaceae;g__Methylocapsa
918	V918	k__Bacteria;p__Proteobacteria;c__Deltaproteobacteria;o__Bdellovibrionales;f__Bdellovibrionaceae;g__OM27 clade
919	V919	k__Bacteria;p__Proteobacteria;c__Deltaproteobacteria;o__Desulfovibrionales;f__Desulfomicrobiaceae;g__Desulfomicrobium
920	V920	k__Bacteria;p__Proteobacteria;c__Gammaproteobacteria;o__Alteromonadales;f__Shewanellaceae;g__Shewanella
921	V921	k__Bacteria;p__Proteobacteria;c__Gammaproteobacteria;o__Betaproteobacteriales;f__Burkholderiaceae;g__Inhella
922	V922	k__Bacteria;p__Proteobacteria;c__Gammaproteobacteria;o__Betaproteobacteriales;f__Burkholderiaceae;g__Lautropia
923	V923	k__Bacteria;p__Proteobacteria;c__Gammaproteobacteria;o__Pseudomonadales;f__Moraxellaceae;g__Moraxella
924	V924	k__Bacteria;p__Proteobacteria;c__Gammaproteobacteria;o__Thiomicrospirales;f__Thioglobaceae;g__V38
925	V925	k__Bacteria;p__Verrucomicrobia;c__Verrucomicrobiae;o__Opitutales;f__Puniceicoccaceae;g__
926	V926	k__Bacteria;p__WS2;c__;o__;f__;g__
927	V927	k__Bacteria;p__Acidobacteria;c__Acidobacteriia;o__Solibacterales;f__Solibacteraceae (Subgroup 3);g__Elev-16S-1166
928	V928	k__Bacteria;p__Acidobacteria;c__Blastocatellia (Subgroup 4);o__Blastocatellales;f__Blastocatellaceae;g__Aridibacter
929	V929	k__Bacteria;p__Acidobacteria;c__Blastocatellia (Subgroup 4);o__Elev-16S-573;f__;g__
930	V930	k__Bacteria;p__Actinobacteria;c__Actinobacteria;o__Bifidobacteriales;f__Bifidobacteriaceae;g__Gardnerella
931	V931	k__Bacteria;p__Actinobacteria;c__Actinobacteria;o__Frankiales;f__Sporichthyaceae;g__Sporichthya
932	V932	k__Bacteria;p__Actinobacteria;c__Actinobacteria;o__Micrococcales;f__Microbacteriaceae;g__Herbiconiux
933	V933	k__Bacteria;p__Actinobacteria;c__Actinobacteria;o__Micromonosporales;f__Micromonosporaceae;g__Luedemannella
934	V934	k__Bacteria;p__Actinobacteria;c__Actinobacteria;o__Pseudonocardiales;f__Pseudonocardiaceae;g__Lechevalieria
935	V935	k__Bacteria;p__Actinobacteria;c__Coriobacteriia;o__Coriobacteriales;f__Atopobiaceae;g__Olsenella sp. Marseille-P3359
936	V936	k__Bacteria;p__Actinobacteria;c__Thermoleophilia;o__Solirubrobacterales;f__Solirubrobacteraceae;g__
937	V937	k__Bacteria;p__Armatimonadetes;c__DG-56;o__;f__;g__
938	V938	k__Bacteria;p__Bacteroidetes;c__Bacteroidia;o__Bacteroidales;f__Bacteroidales Incertae Sedis;g__Phocaeicola
939	V939	k__Bacteria;p__Bacteroidetes;c__Bacteroidia;o__Chitinophagales;f__Saprospiraceae;g__Haliscomenobacter
940	V940	k__Bacteria;p__Bacteroidetes;c__Bacteroidia;o__Cytophagales;f__Amoebophilaceae;g__Candidatus Amoebophilus
941	V941	k__Bacteria;p__Bacteroidetes;c__Bacteroidia;o__Cytophagales;f__Hymenobacteraceae;g__Adhaeribacter
942	V942	k__Bacteria;p__Bacteroidetes;c__Bacteroidia;o__Cytophagales;f__Spirosomaceae;g__Leadbetterella
943	V943	k__Bacteria;p__Bacteroidetes;c__Bacteroidia;o__Sphingobacteriales;f__Sphingobacteriaceae;g__Olivibacter
944	V944	k__Bacteria;p__Bacteroidetes;c__Ignavibacteria;o__OPB56;f__Candidatus Kapabacteria sp. 59-99;g__Candidatus Kapabacteria sp. 59-99
945	V945	k__Bacteria;p__Chlamydiae;c__Chlamydiae;o__Chlamydiales;f__Parachlamydiaceae;g__Candidatus Protochlamydia
946	V946	k__Bacteria;p__Chloroflexi;c__;o__;f__;g__
947	V947	k__Bacteria;p__Chloroflexi;c__Chloroflexia;o__Chloroflexales;f__Roseiflexaceae;g__Kouleothrix
948	V948	k__Bacteria;p__Chloroflexi;c__N9D0;o__;f__;g__
949	V949	k__Bacteria;p__Cyanobacteria;c__Oxyphotobacteria;o__Nostocales;f__Xenococcaceae;g__Pleurocapsa PCC-7319
950	V950	k__Bacteria;p__Firmicutes;c__Bacilli;o__Bacillales;f__Paenibacillaceae;g__Cohnella
951	V951	k__Bacteria;p__Firmicutes;c__Bacilli;o__Bacillales;f__Planococcaceae;g__Kurthia
952	V952	k__Bacteria;p__Firmicutes;c__Bacilli;o__Lactobacillales;f__Aerococcaceae;g__Aerosphaera
953	V953	k__Bacteria;p__Firmicutes;c__Clostridia;o__Clostridiales;f__Family XI;g__Sedimentibacter
954	V954	k__Bacteria;p__Firmicutes;c__Clostridia;o__Clostridiales;f__Lachnospiraceae;g__Butyrivibrio
955	V955	k__Bacteria;p__Firmicutes;c__Clostridia;o__Clostridiales;f__Lachnospiraceae;g__Lachnoclostridium 10
956	V956	k__Bacteria;p__Firmicutes;c__Clostridia;o__Clostridiales;f__Lachnospiraceae;g__Lachnospiraceae NK3A20 group
957	V957	k__Bacteria;p__Firmicutes;c__Clostridia;o__Clostridiales;f__Ruminococcaceae;g__Papillibacter
958	V958	k__Bacteria;p__Firmicutes;c__Negativicutes;o__Selenomonadales;f__Veillonellaceae;g__Anaerosinus
959	V959	k__Bacteria;p__Nitrospirae;c__Thermodesulfovibrionia;o__;f__;g__
960	V960	k__Bacteria;p__Patescibacteria;c__Microgenomatia;o__Candidatus Collierbacteria;f__;g__
961	V961	k__Bacteria;p__Patescibacteria;c__Parcubacteria;o__Candidatus Nomurabacteria;f__;g__
962	V962	k__Bacteria;p__Patescibacteria;c__WWE3;o__;f__;g__
963	V963	k__Bacteria;p__Planctomycetes;c__Phycisphaerae;o__Phycisphaerales;f__Phycisphaeraceae;g__AKYG587
964	V964	k__Bacteria;p__Proteobacteria;c__Alphaproteobacteria;o__Acetobacterales;f__Acetobacteraceae;g__Paracraurococcus
965	V965	k__Bacteria;p__Proteobacteria;c__Alphaproteobacteria;o__Rhodobacterales;f__Rhodobacteraceae;g__Haematobacter
966	V966	k__Bacteria;p__Proteobacteria;c__Alphaproteobacteria;o__Rhodospirillales;f__AEGEAN-169 marine group;g__
967	V967	k__Bacteria;p__Proteobacteria;c__Alphaproteobacteria;o__Tistrellales;f__Tistrellaceae;g__Tistrella
968	V968	k__Bacteria;p__Proteobacteria;c__Deltaproteobacteria;o__Desulfuromonadales;f__Geobacteraceae;g__Geoalkalibacter
969	V969	k__Bacteria;p__Proteobacteria;c__Deltaproteobacteria;o__Myxococcales;f__Polyangiaceae;g__Labilithrix
970	V970	k__Bacteria;p__Proteobacteria;c__Gammaproteobacteria;o__Acidithiobacillales;f__Acidithiobacillaceae;g__KCM-B-112
971	V971	k__Bacteria;p__Proteobacteria;c__Gammaproteobacteria;o__Alteromonadales;f__Marinobacteraceae;g__Marinobacter
972	V972	k__Bacteria;p__Proteobacteria;c__Gammaproteobacteria;o__Betaproteobacteriales;f__Burkholderiaceae;g__Sphaerotilus
973	V973	k__Bacteria;p__Proteobacteria;c__Gammaproteobacteria;o__Betaproteobacteriales;f__Chromobacteriaceae;g__Vogesella
974	V974	k__Bacteria;p__Proteobacteria;c__Gammaproteobacteria;o__Betaproteobacteriales;f__Hydrogenophilaceae;g__Hydrogenophilus
975	V975	k__Bacteria;p__Proteobacteria;c__Gammaproteobacteria;o__Enterobacteriales;f__Enterobacteriaceae;g__Brenneria
976	V976	k__Bacteria;p__Proteobacteria;c__Gammaproteobacteria;o__Enterobacteriales;f__Enterobacteriaceae;g__Kosakonia
977	V977	k__Bacteria;p__Proteobacteria;c__Gammaproteobacteria;o__Nitrosococcales;f__Nitrosococcaceae;g__AqS1
978	V978	k__Bacteria;p__Proteobacteria;c__Gammaproteobacteria;o__Salinisphaerales;f__Solimonadaceae;g__Nevskia
979	V979	k__Bacteria;p__Proteobacteria;c__Gammaproteobacteria;o__Steroidobacterales;f__Woeseiaceae;g__JTB255 marine benthic group
980	V980	k__Bacteria;p__Proteobacteria;c__Gammaproteobacteria;o__SZB50;f__;g__
981	V981	k__Bacteria;p__Proteobacteria;c__Gammaproteobacteria;o__Xanthomonadales;f__Rhodanobacteraceae;g__Luteibacter
982	V982	k__Bacteria;p__Proteobacteria;c__Gammaproteobacteria;o__Xanthomonadales;f__Rhodanobacteraceae;g__Rhodanobacter
983	V983	k__Bacteria;p__Tenericutes;c__Mollicutes;o__Izimaplasmatales;f__;g__
984	V984	k__Bacteria;p__Verrucomicrobia;c__Verrucomicrobiae;o__Chthoniobacterales;f__Xiphinematobacteraceae;g__Candidatus Xiphinematobacter
985	V985	k__Bacteria;p__Verrucomicrobia;c__Verrucomicrobiae;o__S-BQ2-57 soil group;f__;g__
986	V986	k__Archaea;p__Euryarchaeota;c__Methanomicrobia;o__Methanosarcinales;f__Methanosarcinaceae;g__
987	V987	k__Archaea;p__Euryarchaeota;c__Thermoplasmata;o__Methanomassiliicoccales;f__Methanomassiliicoccaceae;g__Methanomassiliicoccus
988	V988	k__Bacteria;p__Acidobacteria;c__Acidobacteriia;o__Acidobacteriales;f__Acidobacteriaceae (Subgroup 1);g__Terracidiphilus
989	V989	k__Bacteria;p__Acidobacteria;c__Blastocatellia (Subgroup 4);o__DS-100;f__;g__
990	V990	k__Bacteria;p__Actinobacteria;c__Acidimicrobiia;o__;f__;g__
991	V991	k__Bacteria;p__Actinobacteria;c__Actinobacteria;o__Actinomycetales;f__Actinomycetaceae;g__F0332
992	V992	k__Bacteria;p__Actinobacteria;c__Actinobacteria;o__Catenulisporales;f__Catenulisporaceae;g__Catenulispora
993	V993	k__Bacteria;p__Actinobacteria;c__Actinobacteria;o__Frankiales;f__Sporichthyaceae;g__
994	V994	k__Bacteria;p__Actinobacteria;c__Actinobacteria;o__Micrococcales;f__Jonesiaceae;g__Jonesia
995	V995	k__Bacteria;p__Actinobacteria;c__Actinobacteria;o__Micrococcales;f__Microbacteriaceae;g__Allohumibacter
996	V996	k__Bacteria;p__Actinobacteria;c__Actinobacteria;o__Propionibacteriales;f__Nocardioidaceae;g__
997	V997	k__Bacteria;p__Actinobacteria;c__Actinobacteria;o__Pseudonocardiales;f__Pseudonocardiaceae;g__Actinophytocola
998	V998	k__Bacteria;p__Actinobacteria;c__Actinobacteria;o__Streptosporangiales;f__Thermomonosporaceae;g__Actinocorallia
999	V999	k__Bacteria;p__Bacteroidetes;c__Bacteroidia;o__Bacteroidales;f__009E01-B-SD-P15;g__
1000	V1000	k__Bacteria;p__Bacteroidetes;c__Bacteroidia;o__Bacteroidales;f__Barnesiellaceae;g__
1001	V1001	k__Bacteria;p__Bacteroidetes;c__Bacteroidia;o__Bacteroidales;f__Paludibacteraceae;g__H1
1002	V1002	k__Bacteria;p__Bacteroidetes;c__Bacteroidia;o__Chitinophagales;f__Chitinophagaceae;g__Filimonas
1003	V1003	k__Bacteria;p__Bacteroidetes;c__Bacteroidia;o__Flavobacteriales;f__Crocinitomicaceae;g__
1004	V1004	k__Bacteria;p__Bacteroidetes;c__Bacteroidia;o__Flavobacteriales;f__Crocinitomicaceae;g__Salinirepens
1005	V1005	k__Bacteria;p__Bacteroidetes;c__Rhodothermia;o__Rhodothermales;f__Rhodothermaceae;g__
1006	V1006	k__Bacteria;p__BRC1;c__;o__;f__;g__
1007	V1007	k__Bacteria;p__Chlamydiae;c__Chlamydiae;o__Chlamydiales;f__Simkaniaceae;g__Ga0074140
1008	V1008	k__Bacteria;p__Chloroflexi;c__Dehalococcoidia;o__GIF3;f__;g__
1009	V1009	k__Bacteria;p__Chloroflexi;c__Ktedonobacteria;o__Ktedonobacterales;f__Ktedonobacteraceae;g__FCPS473
1010	V1010	k__Bacteria;p__Firmicutes;c__Bacilli;o__Bacillales;f__Planococcaceae;g__Viridibacillus
1011	V1011	k__Bacteria;p__Firmicutes;c__Clostridia;o__Clostridiales;f__Clostridiaceae 2;g__Anoxynatronum
1012	V1012	k__Bacteria;p__Firmicutes;c__Clostridia;o__Clostridiales;f__Family XVIII;g__
1013	V1013	k__Bacteria;p__Firmicutes;c__Clostridia;o__Clostridiales;f__Family XVIII;g__Symbiobacterium
1014	V1014	k__Bacteria;p__Firmicutes;c__Clostridia;o__Clostridiales;f__Lachnospiraceae;g__Fusicatenibacter
1015	V1015	k__Bacteria;p__Firmicutes;c__Clostridia;o__Clostridiales;f__Lachnospiraceae;g__Lachnospiraceae UCG-009
1016	V1016	k__Bacteria;p__Firmicutes;c__Erysipelotrichia;o__Erysipelotrichales;f__Erysipelotrichaceae;g__Eggerthia
1017	V1017	k__Bacteria;p__Firmicutes;c__Limnochordia;o__Limnochordales;f__Limnochordaceae;g__
1018	V1018	k__Bacteria;p__Nitrospirae;c__4-29-1;o__;f__;g__
1019	V1019	k__Bacteria;p__Patescibacteria;c__Gracilibacteria;o__Candidatus Peregrinibacteria;f__;g__
1020	V1020	k__Bacteria;p__Proteobacteria;c__Alphaproteobacteria;o__Azospirillales;f__Azospirillaceae;g__Azospirillum
1021	V1021	k__Bacteria;p__Proteobacteria;c__Alphaproteobacteria;o__Rhizobiales;f__Beijerinckiaceae;g__1174-901-12
1022	V1022	k__Bacteria;p__Proteobacteria;c__Alphaproteobacteria;o__Rhizobiales;f__KF-JG30-B3;g__
1023	V1023	k__Bacteria;p__Proteobacteria;c__Alphaproteobacteria;o__Rhizobiales;f__Rhizobiaceae;g__Aminobacter
1024	V1024	k__Bacteria;p__Proteobacteria;c__Alphaproteobacteria;o__Rhizobiales;f__Rhodobiaceae;g__Amorphus
1025	V1025	k__Bacteria;p__Proteobacteria;c__Alphaproteobacteria;o__Rhizobiales;f__Xanthobacteraceae;g__Nitrobacter
1026	V1026	k__Bacteria;p__Proteobacteria;c__Alphaproteobacteria;o__Rhizobiales;f__Xanthobacteraceae;g__Pseudorhodoplanes
1027	V1027	k__Bacteria;p__Proteobacteria;c__Alphaproteobacteria;o__Rhodobacterales;f__Rhodobacteraceae;g__Amaricoccus
1028	V1028	k__Bacteria;p__Proteobacteria;c__Alphaproteobacteria;o__Rhodobacterales;f__Rhodobacteraceae;g__Gemmobacter
1029	V1029	k__Bacteria;p__Proteobacteria;c__Alphaproteobacteria;o__Sphingomonadales;f__Sphingomonadaceae;g__Croceicoccus
1030	V1030	k__Bacteria;p__Proteobacteria;c__Alphaproteobacteria;o__Tistrellales;f__Geminicoccaceae;g__
1031	V1031	k__Bacteria;p__Proteobacteria;c__Alphaproteobacteria;o__Tistrellales;f__Geminicoccaceae;g__Geminicoccus
1032	V1032	k__Bacteria;p__Proteobacteria;c__Deltaproteobacteria;o__Bdellovibrionales;f__Bacteriovoracaceae;g__
1033	V1033	k__Bacteria;p__Proteobacteria;c__Deltaproteobacteria;o__Desulfobacterales;f__Desulfobacteraceae;g__Sva0081 sediment group
1034	V1034	k__Bacteria;p__Proteobacteria;c__Deltaproteobacteria;o__Myxococcales;f__Phaselicystidaceae;g__Phaselicystis
1035	V1035	k__Bacteria;p__Proteobacteria;c__Deltaproteobacteria;o__Myxococcales;f__Polyangiaceae;g__Sorangium
1036	V1036	k__Bacteria;p__Proteobacteria;c__Gammaproteobacteria;o__Arenicellales;f__Arenicellaceae;g__
1037	V1037	k__Bacteria;p__Proteobacteria;c__Gammaproteobacteria;o__Betaproteobacteriales;f__;g__
1038	V1038	k__Bacteria;p__Proteobacteria;c__Gammaproteobacteria;o__Betaproteobacteriales;f__Aquaspirillaceae;g__Aquaspirillum
1039	V1039	k__Bacteria;p__Proteobacteria;c__Gammaproteobacteria;o__Betaproteobacteriales;f__Burkholderiaceae;g__Candidatus Protistobacter
1040	V1040	k__Bacteria;p__Proteobacteria;c__Gammaproteobacteria;o__Betaproteobacteriales;f__Burkholderiaceae;g__Polaromonas
1041	V1041	k__Bacteria;p__Proteobacteria;c__Gammaproteobacteria;o__Betaproteobacteriales;f__Nitrosomonadaceae;g__
1042	V1042	k__Bacteria;p__Proteobacteria;c__Gammaproteobacteria;o__Ga0077536;f__;g__
1043	V1043	k__Bacteria;p__Verrucomicrobia;c__Verrucomicrobiae;o__Pedosphaerales;f__Pedosphaeraceae;g__ADurb.Bin063-1
1044	V1044	k__Bacteria;p__Acidobacteria;c__Acidobacteriia;o__Acidobacteriales;f__Acidobacteriaceae (Subgroup 1);g__Terriglobus
1045	V1045	k__Bacteria;p__Actinobacteria;c__0319-7L14;o__;f__;g__
1046	V1046	k__Bacteria;p__Actinobacteria;c__Actinobacteria;o__Frankiales;f__Nakamurellaceae;g__Nakamurella
1047	V1047	k__Bacteria;p__Actinobacteria;c__Actinobacteria;o__Micrococcales;f__Microbacteriaceae;g__Agromyces
1048	V1048	k__Bacteria;p__Actinobacteria;c__Actinobacteria;o__Micrococcales;f__Microbacteriaceae;g__Frondihabitans
1049	V1049	k__Bacteria;p__Actinobacteria;c__Actinobacteria;o__Micrococcales;f__Microbacteriaceae;g__Subtercola
1050	V1050	k__Bacteria;p__Actinobacteria;c__Actinobacteria;o__Streptosporangiales;f__Streptosporangiaceae;g__Sphaerimonospora
1051	V1051	k__Bacteria;p__Bacteroidetes;c__Bacteroidia;o__Bacteroidales;f__p-251-o5;g__
1052	V1052	k__Bacteria;p__Bacteroidetes;c__Bacteroidia;o__Bacteroidales;f__p-2534-18B5 gut group;g__
1053	V1053	k__Bacteria;p__Bacteroidetes;c__Bacteroidia;o__Cytophagales;f__Cytophagaceae;g__Rhodocytophaga
1054	V1054	k__Bacteria;p__Bacteroidetes;c__Bacteroidia;o__Cytophagales;f__Spirosomaceae;g__Runella
1055	V1055	k__Bacteria;p__Bacteroidetes;c__Bacteroidia;o__Sphingobacteriales;f__LiUU-11-161;g__
1056	V1056	k__Bacteria;p__Chlamydiae;c__Chlamydiae;o__Chlamydiales;f__cvE6;g__
1057	V1057	k__Bacteria;p__Chlamydiae;c__Chlamydiae;o__Chlamydiales;f__Parachlamydiaceae;g__
1058	V1058	k__Bacteria;p__Chloroflexi;c__Anaerolineae;o__Anaerolineales;f__Anaerolineaceae;g__Anaerolineaceae UCG-001
1059	V1059	k__Bacteria;p__Chloroflexi;c__Chloroflexia;o__Thermomicrobiales;f__AKYG1722;g__
1060	V1060	k__Bacteria;p__Chloroflexi;c__Gitt-GS-136;o__;f__;g__
1061	V1061	k__Bacteria;p__Chloroflexi;c__Ktedonobacteria;o__Ktedonobacterales;f__Ktedonobacteraceae;g__Thermogemmatispora
1062	V1062	k__Bacteria;p__Cloacimonetes;c__Cloacimonadia;o__Cloacimonadales;f__NK-L14;g__
1063	V1063	k__Bacteria;p__Firmicutes;c__Bacilli;o__Bacillales;f__;g__
1064	V1064	k__Bacteria;p__Firmicutes;c__Bacilli;o__Bacillales;f__Bacillaceae;g__Anaerobacillus
1065	V1065	k__Bacteria;p__Firmicutes;c__Bacilli;o__Bacillales;f__Staphylococcaceae;g__Salinicoccus
1066	V1066	k__Bacteria;p__Firmicutes;c__Bacilli;o__Lactobacillales;f__Aerococcaceae;g__Eremococcus
1067	V1067	k__Bacteria;p__Firmicutes;c__Bacilli;o__Lactobacillales;f__Aerococcaceae;g__Globicatella
1068	V1068	k__Bacteria;p__Firmicutes;c__Clostridia;o__Clostridiales;f__Lachnospiraceae;g__Lachnospira
1069	V1069	k__Bacteria;p__Firmicutes;c__Clostridia;o__Clostridiales;f__Peptococcaceae;g__SCADC1-2-3
1070	V1070	k__Bacteria;p__Firmicutes;c__Clostridia;o__Clostridiales;f__Ruminococcaceae;g__Ruminococcaceae V9D2013 group
1071	V1071	k__Bacteria;p__Firmicutes;c__Clostridia;o__D8A-2;f__;g__
1072	V1072	k__Bacteria;p__Firmicutes;c__Erysipelotrichia;o__Erysipelotrichales;f__Erysipelotrichaceae;g__Erysipelotrichaceae UCG-010
1073	V1073	k__Bacteria;p__Firmicutes;c__Negativicutes;o__Selenomonadales;f__Veillonellaceae;g__Anaerospora
1074	V1074	k__Bacteria;p__Firmicutes;c__Negativicutes;o__Selenomonadales;f__Veillonellaceae;g__Selenomonas 1
1075	V1075	k__Bacteria;p__Planctomycetes;c__Phycisphaerae;o__Tepidisphaerales;f__CPla-3 termite group;g__
1076	V1076	k__Bacteria;p__Planctomycetes;c__vadinHA49;o__;f__;g__
1077	V1077	k__Bacteria;p__Proteobacteria;c__Alphaproteobacteria;o__Rhizobiales;f__Beijerinckiaceae;g__Psychroglaciecola
1078	V1078	k__Bacteria;p__Proteobacteria;c__Alphaproteobacteria;o__Rhizobiales;f__Rhizobiaceae;g__Pseudorhizobium
1079	V1079	k__Bacteria;p__Proteobacteria;c__Alphaproteobacteria;o__Rhizobiales;f__Rhizobiales Incertae Sedis;g__Nordella
1080	V1080	k__Bacteria;p__Proteobacteria;c__Alphaproteobacteria;o__Rhizobiales;f__Stappiaceae;g__Labrenzia
1081	V1081	k__Bacteria;p__Proteobacteria;c__Alphaproteobacteria;o__Rhizobiales;f__Xanthobacteraceae;g__Tardiphaga
1082	V1082	k__Bacteria;p__Proteobacteria;c__Deltaproteobacteria;o__Desulfobacterales;f__Desulfobulbaceae;g__[Desulfobacterium] catecholicum group
1083	V1083	k__Bacteria;p__Proteobacteria;c__Deltaproteobacteria;o__Myxococcales;f__bacteriap25;g__
1084	V1084	k__Bacteria;p__Proteobacteria;c__Deltaproteobacteria;o__Myxococcales;f__Haliangiaceae;g__Haliangium
1085	V1085	k__Bacteria;p__Proteobacteria;c__Deltaproteobacteria;o__Myxococcales;f__Sandaracinaceae;g__Sandaracinus
1086	V1086	k__Bacteria;p__Proteobacteria;c__Gammaproteobacteria;o__Alteromonadales;f__Alteromonadales Incertae Sedis;g__Alkalimonas
1087	V1087	k__Bacteria;p__Proteobacteria;c__Gammaproteobacteria;o__Betaproteobacteriales;f__Chitinibacteraceae;g__Andreprevotia
1088	V1088	k__Bacteria;p__Proteobacteria;c__Gammaproteobacteria;o__Betaproteobacteriales;f__Rhodocyclaceae;g__Uliginosibacterium
1089	V1089	k__Bacteria;p__Proteobacteria;c__Gammaproteobacteria;o__Enterobacteriales;f__Enterobacteriaceae;g__
1090	V1090	k__Bacteria;p__Proteobacteria;c__Gammaproteobacteria;o__Enterobacteriales;f__Enterobacteriaceae;g__Buttiauxella
1091	V1091	k__Bacteria;p__Proteobacteria;c__Gammaproteobacteria;o__Enterobacteriales;f__Enterobacteriaceae;g__Candidatus Hamiltonella
1092	V1092	k__Bacteria;p__Proteobacteria;c__Gammaproteobacteria;o__Enterobacteriales;f__Enterobacteriaceae;g__Shimwellia
1093	V1093	k__Bacteria;p__Proteobacteria;c__Gammaproteobacteria;o__JTB23;f__;g__
1094	V1094	k__Bacteria;p__Proteobacteria;c__Gammaproteobacteria;o__Xanthomonadales;f__Rhodanobacteraceae;g__Dyella
1095	V1095	k__Bacteria;p__Synergistetes;c__Synergistia;o__Synergistales;f__Synergistaceae;g__JGI-0000079-D21
1096	V1096	k__Bacteria;p__Synergistetes;c__Synergistia;o__Synergistales;f__Synergistaceae;g__Thermovirga
