# Supplementary material for: Gut microbiota were altered with platelet count and red blood cell count in immune thrombocytopenia patients with different treatments
Source: Front Cell Infect Microbiol. 2023 May 15;13:1168756. doi: 10.3389/fcimb.2023.1168756 (PMC10225573; doi:10.3389/fcimb.2023.1168756)
Supplement: Supplementary file 4 [file DataSheet_4.csv]

genus.Group	genus.SampleID	genus.V1	genus.V2	genus.V3	genus.V4	genus.V5	genus.V6	genus.V7	genus.V8	genus.V9	genus.V10	genus.Others
1	health	CD1	0.033739056	0.002178091	0.114285714	0.001238522	0.001238522	0.061071962	0.026051676	0.049925262	0.051035661	0.004185351	0.655050183
2	health	CD2	0.263634422	0.002348922	0.14272902	0.002733291	0.001580184	0.049327354	0.047448217	0.028656844	0.040187914	0.016143498	0.405210334
3	health	CD3	0.277343583	0.002690583	0.15169763	0.001708307	0	0.049839846	0.04428785	0.045996156	0.039504591	0.009651933	0.377279521
4	health	CD4	0.208285287	0.519026265	0.047362802	0.011018578	0.002989537	0.001793722	0.002220799	0.004356182	0	0.00328849	0.199658338
5	health	BD1	0.132778134	0.609908179	0.080802904	0	0.003587444	0.00456972	0.001921845	0.046636771	0.006833227	0.002135383	0.110826393
6	health	BD2	0.362075593	0.003373906	0.003373906	0.091052744	0.023190263	0	0.002263506	0.001622891	0	0.07593423	0.437112961
7	health	BD3	0.231304719	0.001665599	0.064616699	0.002733291	0.00128123	0.001452061	0.001622891	0.041981636	0	0.028571429	0.624770445
8	health	BD4	0.141405082	0.083279949	0.050779415	0.001879137	0.001067692	0.060986547	0.169933803	0.023617339	0.082041426	0.012299808	0.372709802
9	health	GI1	0.008285287	0	0.082169549	0.141575913	0.002049968	0.031390135	0	0.06312193	0.002434337	0.002263506	0.666709375
10	health	GI2	0.515780483	0.00456972	0.04629511	0.026564168	0	0.006790519	0.03916293	0.00585095	0.023531924	0.017809097	0.313645099
11	health	GI3	0.187273116	0.028827675	0.034166133	0.00384369	0	0.034465086	0.044415973	0.039974375	0.039077514	0.008541533	0.579414905
12	health	GS1	0.365876575	0.002690583	0.073884262	0.002391629	0.024599616	0.060175101	0.001964553	0.005253043	0.019730942	0.001494768	0.441938928
13	health	GS2	0.235062994	0.016997651	0.051847107	0.015075806	0.001452061	0.051505445	0.018834081	0.021909033	0.04813154	0.028016229	0.511168053
14	health	GS3	0.797095879	0.00456972	0.001665599	0.001067692	0.015844544	0.001153107	0.002690583	0	0	0.003715567	0.172197309
15	health	GS4	0.512790946	0.004783259	0.126201153	0.012598761	0	0.002690583	0.002391629	0.003032244	0.040572283	0.002391629	0.292547513
16	health	GS5	0.333119795	0.003245783	0.01426436	0.007345719	0.001067692	0.017125774	0.008071749	0.001793722	0.002263506	0.102455691	0.509246209
17	health	GS6	0.01994448	0.002135383	0.001964553	0.007004057	0.004014521	0	0.002989537	0	0.001110399	0.261071962	0.699765108
18	health	GS7	0.00512492	0	0.001964553	0.265641683	0.006705104	0.001452061	0	0.001366645	0	0	0.717745034
19	health	ID1	0.467435405	0.006576981	0.027717275	0.018620542	0.001024984	0.026051676	0.047234679	0.004954089	0.007004057	0.013965407	0.379414905
20	health	ID2	0.079991458	0.001622891	0.021610079	0.058979287	0.001537476	0.019431988	0.037027546	0.03331198	0.030322443	0.016271621	0.699893231
21	health	CD5	0.418321589	0.004185351	0.026265215	0	0.011360239	0.042323297	0.019047619	0.00439889	0.124023062	0.038394192	0.311680546
22	health	ND1	0.009566517	0.001452061	0.002348922	0.157676703	0.028870382	0.001708307	0.001793722	0.001580184	0.001110399	0	0.793892803
23	health	ND2	0.218577835	0.002049968	0.135682255	0.029681828	0	0.04300662	0.00896861	0.103395259	0.065385437	0.006107196	0.387144992
24	health	GI4	0.101046338	0.181251335	0.030066197	0.014136237	0.012855007	0.004270767	0.001879137	0.004825966	0.007004057	0.00128123	0.641383729
25	health	GI5	0.349818492	0.00384369	0.02763186	0.00585095	0.042237882	0.027802691	0.073286355	0.019560111	0.012641469	0.019517403	0.417809097
26	health	GI6	0.175528507	0.100875507	0.028272475	0.001323938	0.001110399	0.100363015	0.073884262	0.03403801	0.023104847	0.006491565	0.455007475
27	health	GI7	0.334657271	0.00311766	0.132308349	0.001110399	0.004014521	0.094469357	0.065086483	0.018876788	0.024386077	0.026521461	0.295451634
28	health	GI8	0.054580397	0.368310912	0.035917147	0.002904121	0.041810805	0.047533632	0.005167628	0.045825326	0.023318386	0.00200726	0.372624386
29	health	RD1	0.335981209	0.00256246	0.006448858	0.043647235	0.063079223	0.02067051	0.001964553	0.001537476	0.004697843	0.02434337	0.495067263
30	health	RD2	0.28178518	0.00328849	0.00952381	0.110570147	0.007986334	0.001793722	0.00183643	0.002989537	0.003587444	0.033952594	0.542686312
31	health	PE1	0.43660047	0.007004057	0.022720478	0.001110399	0.001580184	0.031646381	0.209011318	0.048601324	0.022848601	0.035020286	0.183856502
32	health	PE2	0.457868887	0.004228059	0.066922913	0.007174888	0.051590861	0.051462738	0.030450566	0.006320735	0.021396541	0.010335255	0.292248557
33	health	PA1	0.246380525	0.002263506	0.004356182	0.345505018	0.032884903	0	0.003672859	0.001494768	0.006833227	0.001110399	0.355498613
34	health	PA2	0.095579757	0.401921845	0.016912236	0.002605168	0.027247491	0.005765535	0.004911382	0.007303011	0.006448858	0.001879137	0.42942558
35	health	NE1	0.231560965	0.012214392	0.022122571	0.010890455	0.087379885	0.01810805	0.066111467	0.040316037	0.036386931	0.00585095	0.469058297
36	health	NE2	0.653341875	0.005210335	0.002989537	0.003245783	0	0	0.12936152	0	0	0.062780269	0.143070681
37	Eltro	D1	0.283450779	0.004270767	0.075720692	0.043348281	0	0.070382234	0.051206492	0.011958146	0.038436899	0.009993594	0.411232116
38	Eltro	D2	0.248900278	0.00200726	0.032500534	0.010420671	0.003502029	0.027930814	0.002178091	0.003630152	0.001537476	0.003800982	0.663591713
39	Eltro	D3	0.297587017	0.004356182	0.01866325	0.00568012	0.019303865	0.011061286	0.130728166	0.036942131	0.010634209	0.010079009	0.454964765
40	Eltro	D4	0.371257741	0.005765535	0.04317745	0.002775998	0	0.037924407	0.040230621	0.031988042	0.024386077	0.018876788	0.423617341
41	Eltro	D5	0.267990604	0.054238736	0.003245783	0.030237028	0.056972026	0.009310271	0.007644672	0.008456118	0.003630152	0.064915652	0.493358958
42	Eltro	D6	0.443348281	0.005551997	0.015417467	0.001323938	0.001195815	0.001153107	0.035618193	0.002220799	0	0.033183857	0.460986546
43	Eltro	D7	0.397565663	0.008584241	0.081528934	0.021481956	0.001153107	0.09331625	0.007046765	0.051334615	0.013111253	0.004996797	0.319880419
44	Eltro	D8	0.28562887	0.003416613	0.093529789	0.012043562	0.001452061	0.033610933	0.031005766	0.137134316	0.048772155	0.013153961	0.340251974
45	Eltro	D9	0.296604741	0.00256246	0.020115311	0.008327995	0.001964553	0.01481956	0.001452061	0.00512492	0.002989537	0.002989537	0.643049325
46	Eltro	D10	0.405466581	0.017253897	0.04245142	0.008712364	0	0.02122571	0.041212898	0.0501388	0.033610933	0.045142003	0.334785394
47	Eltro	D11	0.486312193	0.004612428	0.046551356	0.029980782	0.001751014	0.02579543	0.014776852	0.021695494	0.011146701	0.009054025	0.348323725
48	Eltro	D12	0.300533846	0.00568012	0.12351057	0.03348281	0	0.06880205	0.014606022	0.062096946	0.015332052	0.00896861	0.366986974
49	Eltro	D13	0.421823617	0.00640615	0.107068119	0.003800982	0	0.073329063	0.044501388	0.023361093	0.007900918	0.066880205	0.244928465
50	Eltro	D14	0.265470852	0.209182148	0.029083921	0.022976724	0.003587444	0.008498826	0.00311766	0.04172539	0.009609225	0.014606022	0.392141788
51	Eltro	D15	0.332820841	0.003672859	0.050992953	0.226820414	0.00128123	0.015460175	0.01409353	0.013025838	0.012342515	0.003245783	0.326243862
52	Ami_Leu	D16	0.246124279	0.00384369	0.036087978	0.010847747	0	0.036429639	0.038821268	0.011573777	0.061926116	0.032158873	0.522186633
53	Leukin11	D17	0.591928251	0.003800982	0.04428785	0.057014734	0.002647875	0.002519752	0.002733291	0.003245783	0.001708307	0.003544736	0.286568439
54	Ami_Leu	D18	0.038778561	0.392611574	0.047063848	0.004740551	0	0.02891309	0.017510143	0.086653854	0.015502883	0.003502029	0.364723467
55	Leukin11	D19	0.389408499	0.003800982	0.043647235	0.00384369	0.001153107	0.047490925	0.032671365	0.041682682	0.024855862	0.020926756	0.390518897
56	Ami_Leu	D20	0.179713859	0.177407645	0.040187914	0.010591501	0.001751014	0.011317531	0.004527013	0.035831732	0.016741405	0.015460175	0.506470211
57	Leukin11	D21	0.27977792	0.00456972	0.103608798	0.054751228	0	0.134785394	0.008199872	0.065983344	0.013495622	0.006833227	0.327994875
58	Ami_Leu	D22	0.177065983	0.008669656	0.106598334	0.001366645	0	0.023574632	0.02067051	0.054196028	0.054836643	0.007303011	0.545718558
59	Leukin11	D23	0.428614136	0.005637412	0.061029255	0.00328849	0	0.028528721	0.039675422	0.011103993	0.004954089	0.051676276	0.365492206
60	Ami_Leu	D24	0.207473842	0.004911382	0.004697843	0.014349776	0.106213965	0.004954089	0.019303865	0.009566517	0.001024984	0.009011318	0.618492419
61	Leukin11	D25	0.010933163	0	0.003416613	0.021866325	0.265342729	0	0.002647875	0	0	0	0.695793295
62	Ami_Leu	D26	0.166346359	0.002519752	0.054836643	0.008797779	0.081913303	0.065769806	0.020585095	0.015631006	0.098099509	0.002434337	0.483066411
63	Leukin11	D27	0.129318813	0.014947683	0.014904975	0.032671365	0.115908606	0.023019432	0.013709161	0.004313474	0.027033953	0.013922699	0.610249839
64	Ami_Leu	D28	0.57804826	0.006278027	0.004313474	0.006747811	0.115438821	0	0.003672859	0	0	0.001708307	0.283792441
65	Leukin11	D29	0.518599189	0.006278027	0.063250053	0.004441597	0.024556908	0.023361093	0.025710015	0.027717275	0.030108905	0.03420884	0.241768098
66	Ami_Leu	D30	0.011317531	0.001452061	0.00200726	0.017894512	0.062737561	0.001195815	0	0.001238522	0.001494768	0.001921845	0.898740125
67	Leukin11	D31	0.38078155	0.00439889	0.003331198	0.062865684	0.186931454	0	0.002049968	0.001067692	0	0.001366645	0.357206919
68	Ami_Leu	D32	0.246081572	0.004441597	0.071834294	0.042963912	0.05214606	0.085159086	0.026948537	0.032884903	0.020243434	0.006576981	0.410719624
69	Leukin11	D33	0.016271621	0.00328849	0.004228059	0.15114243	0.345633141	0.006705104	0.008071749	0.003245783	0.004356182	0.001153107	0.455904334
70	Ami_Leu	D34	0.078197736	0.001751014	0.004996797	0.033013026	0.216357036	0.002818706	0.018150758	0.006448858	0.002818706	0.002818706	0.632628657
71	Leukin11	D35	0.092120436	0.002391629	0.017723681	0.009011318	0.01994448	0.01080504	0	0.002818706	0.003074952	0.003245783	0.838863975
72	Ami_Leu	D36	0.268844758	0.088105915	0.03147555	0.011787316	0.002946829	0.01810805	0.02122571	0.029681828	0.016186205	0.015203929	0.49643391
73	Leukin11	D37	0.514029468	0.004954089	0.047448217	0.016954943	0	0.019175742	0.02690583	0.012000854	0.009822763	0.025880846	0.322827248
