# Supplementary material for: Gut microbiota were altered with platelet count and red blood cell count in immune thrombocytopenia patients with different treatments
Source: Front Cell Infect Microbiol. 2023 May 15;13:1168756. doi: 10.3389/fcimb.2023.1168756 (PMC10225573; doi:10.3389/fcimb.2023.1168756)
Supplement: Supplementary file 5 [file DataSheet_5.csv]

***VECTORS
RDA1 RDA2 r2 Pr(>r)
AGE 0.33901 0.94078 0.0580 0.372
Gender 0.33669 -0.94162 0.0725 0.291
RBC 0.09178 -0.99578 0.2668 0.008 **
Pla -0.14128 -0.98997 0.2096 0.022 *
Hmb 0.35261 -0.93577 0.4533 0.001 ***
Hem 0.28958 -0.95715 0.1671 0.049 *
PCT -0.35589 -0.93453 0.1888 0.022 *
---
Signif. codes: 0 ¡®***¡¯ 0.001 ¡®**¡¯ 0.01 ¡®*¡¯ 0.05 ¡®.¡¯ 0.1 ¡® ¡¯ 1
Permutation: free
Number of permutations: 999
