# Supplementary material for: Gut microbiota were altered with platelet count and red blood cell count in immune thrombocytopenia patients with different treatments
Source: Front Cell Infect Microbiol. 2023 May 15;13:1168756. doi: 10.3389/fcimb.2023.1168756 (PMC10225573; doi:10.3389/fcimb.2023.1168756)
Supplement: Supplementary file 6 [file DataSheet_6.csv]

	Raw PE	Raw tags	Clean tags	Effective tags	Effective rates(%)	Average length(nt)	Q30(%)
CD1	36902	33890	33418	32488	88.04%	292	93.0%
CD2	32279	30089	29607	28792	89.2%	292	93.41%
CD3	39102	38000	37407	36123	92.38%	292	94.42%
CD4	37254	35660	35164	33873	90.92%	292	93.88%
BD1	33447	31403	30778	29725	88.87%	292	94.43%
BD2	35167	33442	33107	31954	90.86%	292	93.13%
BD3	39861	36304	35871	34619	86.85%	292	94.78%
BD4	40097	37300	36583	35496	88.53%	292	93.02%
GI1	43866	39886	39443	38267	87.24%	292	94.57%
GI2	38773	36707	35994	34914	90.05%	292	93.92%
GI3	41842	39907	39324	37825	90.4%	292	93.1%
GS1	33348	31767	31442	30571	91.67%	292	93.88%
GS2	37856	37107	36695	35689	94.28%	292	94.54%
GS3	39336	35891	35212	34236	87.03%	292	94.66%
GS4	31919	31053	30730	29878	93.61%	292	93.74%
GS5	39497	38444	37913	36938	93.52%	292	93.38%
GS6	35464	34312	33701	32501	91.65%	292	93.22%
GS7	38206	35571	34902	33631	88.03%	292	93.19%
ID1	38230	36135	35762	34692	90.75%	292	94.74%
ID2	40161	37611	36982	35717	88.93%	292	94.48%
CD5	40173	36671	36043	34709	86.4%	292	93.1%
ND1	36569	33455	32993	31983	87.46%	292	93.73%
ND2	41319	38765	38063	36734	88.9%	292	93.14%
GI4	33863	32775	32139	31097	91.83%	292	93.49%
GI5	38054	37036	36621	35346	92.88%	292	93.95%
GI6	40495	37040	36410	35310	87.2%	292	94.03%
GI7	36137	34289	33946	33019	91.37%	292	94.99%
GI8	33014	31938	31612	30394	92.06%	292	93.51%
RD1	37383	35818	35330	34171	91.41%	292	94.85%
RD2	33622	32445	31903	31079	92.44%	292	94.21%
PE1	35760	34113	33475	32437	90.71%	292	94.16%
PE2	40225	38013	37431	36360	90.39%	292	93.63%
PA1	42338	39769	39335	38084	89.95%	292	93.36%
PA2	41296	38455	37828	36594	88.61%	292	93.36%
NE1	36523	34981	34536	33389	91.42%	292	94.84%
NE2	31413	30439	30037	29138	92.76%	292	93.53%
D1	34039	32997	32422	31504	92.55%	292	93.69%
D2	38625	35355	34898	33899	87.76%	292	94.58%
D3	40502	36918	36268	34958	86.31%	293	94.44%
D4	35129	33746	33152	32213	91.7%	292	93.45%
D5	41904	38406	37983	36668	87.5%	292	94.9%
D6	39998	37350	36849	35618	89.05%	292	94.85%
D7	38687	35305	34796	33877	87.57%	292	94.12%
D8	36821	33899	33288	32452	88.13%	292	93.99%
D9	34896	32294	31883	30837	88.37%	292	94.75%
D10	37448	34175	33570	32425	86.59%	292	93.33%
D11	34810	33559	33206	31894	91.62%	292	93.52%
D12	42149	39147	38700	37519	89.02%	292	93.05%
D13	40758	39940	39348	38045	93.34%	292	93.62%
D14	32917	30567	30077	28910	87.83%	292	93.34%
D15	31774	30013	29469	28640	90.14%	292	93.82%
D16	35219	32158	31672	30424	86.39%	292	93.85%
D17	33090	30264	29773	28775	86.96%	292	93.18%
D18	34558	33581	33198	32195	93.16%	292	93.6%
D19	41054	38437	37918	36867	89.8%	292	94.12%
D20	40917	38237	37789	36496	89.2%	292	93.49%
D21	34588	33303	32703	31777	91.87%	292	93.87%
D22	36214	34879	34212	33161	91.57%	292	94.88%
D23	31268	30296	29820	29002	92.75%	292	94.73%
D24	34488	31594	31044	30112	87.31%	292	94.36%
D25	39150	35598	34932	33649	85.95%	292	93.11%
D26	42121	38793	38071	37054	87.97%	292	94.9%
D27	34679	32203	31636	30775	88.74%	292	93.37%
D28	35629	34750	34089	32947	92.47%	292	94.47%
D29	36614	35373	34715	33739	92.15%	292	93.33%
D30	37101	35836	35348	34100	91.91%	292	94.76%
D31	31347	30331	29973	28992	92.49%	292	94.46%
D32	39272	36834	36266	35275	89.82%	292	93.17%
D33	34109	32179	31841	30790	90.27%	292	93.29%
D34	34766	33715	33104	31786	91.43%	293	94.56%
D35	35716	34579	34084	32812	91.87%	292	93.07%
D36	34836	33717	33133	32178	92.37%	292	94.44%
D37	33840	32061	31695	30687	90.68%	292	93.58%
