# Supplementary material for: Gut microbiota were altered with platelet count and red blood cell count in immune thrombocytopenia patients with different treatments
Source: Front Cell Infect Microbiol. 2023 May 15;13:1168756. doi: 10.3389/fcimb.2023.1168756 (PMC10225573; doi:10.3389/fcimb.2023.1168756)
Supplement: Supplementary file 7 [file DataSheet_7.csv]

level3	p-values	p-values (corrected)	Effect size	Note	Ami_Leu: mean rel. freq. (%)	Ami_Leu: std. dev. (%)	Eltro: mean rel. freq. (%)	Eltro: std. dev. (%)	Leukin11: mean rel. freq. (%)	Leukin11: std. dev. (%)	health: mean rel. freq. (%)	health: std. dev. (%)	D16	D16: parent seq. count	D16: rel. freq. (%)	D18	D18: parent seq. count	D18: rel. freq. (%)	D20	D20: parent seq. count	D20: rel. freq. (%)	D22	D22: parent seq. count	D22: rel. freq. (%)	D24	D24: parent seq. count	D24: rel. freq. (%)	D26	D26: parent seq. count	D26: rel. freq. (%)	D28	D28: parent seq. count	D28: rel. freq. (%)	D30	D30: parent seq. count	D30: rel. freq. (%)	D32	D32: parent seq. count	D32: rel. freq. (%)	D34	D34: parent seq. count	D34: rel. freq. (%)	D36	D36: parent seq. count	D36: rel. freq. (%)	D1	D1: parent seq. count	D1: rel. freq. (%)	D10
Organismal Systems | Endocrine System | Melanogenesis	0.00808654462906	0.00808654462906	0.156219479551		0.000161324100691	0.000209996122364	2.97022574103e-05	4.5775084326e-05	9.71168910554e-05	0.000186521993993	2.5949866425e-05	5.01664060628e-05	1.54583e-07	0.999999997343	1.54583000411e-05	6.5402e-08	1.00000000282	6.54019998158e-06	6.69764e-08	0.999999994129	6.69764003932e-06	3.84589e-07	0.999999988651	3.84589004365e-05	3.36472e-06	1.00000000443	0.000336471998508	1.37537e-07	0.99999999989	1.37537000015e-05	5.46327e-06	0.999999999041	0.000546327000524	2.18598e-06	1.0000000032	0.000218597999301	2.68645e-07	0.99999999796	2.68645000548e-05	5.55954e-06	1.0000000023	0.00055595399872	9.44087e-08	1.00000000097	9.4408699908e-06	1.24615e-07	1.0	1.24615e-05	9.9318e-08
Human Diseases | Cancers | Transcriptional misregulation in cancers	0.00808728769314	0.00808728769314	0.156217071907		2.97837148311e-05	4.27276680353e-05	1.7110320697e-06	4.18145467016e-06	1.51048689342e-05	3.4385132192e-05	4.14974458737e-06	9.71504981407e-06	0.0	0.999999997343	0.0	6.67824e-10	1.00000000282	6.6782399812e-08	4.75353e-09	0.999999994129	4.75353002791e-07	9.85663e-10	0.999999988651	9.85663011186e-08	4.51924e-07	1.00000000443	4.51923997996e-05	2.35834e-08	0.99999999989	2.35834000026e-06	9.86308e-07	0.999999999041	9.86308000946e-05	5.61863e-07	1.0000000032	5.61862998204e-05	2.40025e-08	0.99999999796	2.4002500049e-06	1.2207e-06	1.0000000023	0.000122069999719	1.42072e-09	1.00000000097	1.42071999862e-07	0.0	1.0	0.0	0.0
Metabolism | Metabolism of Terpenoids and Polyketides | Biosynthesis of type II polyketide products	0.00845594178274	0.00845594178274	0.155047914806		0.00712611090422	0.00456578713054	0.00491733734644	0.00174838113128	0.00985825818269	0.00950116410102	0.00472652777862	0.00175017864331	4.20831e-05	0.999999997343	0.00420831001118	2.50584e-05	1.00000000282	0.00250583999294	2.67347e-05	0.999999994129	0.0026734700157	3.51744e-05	0.999999988651	0.00351744003992	0.000116977	1.00000000443	0.0116976999481	4.41378e-05	0.99999999989	0.00441378000049	0.00011018	0.999999999041	0.0110180000106	0.000146556	1.0000000032	0.0146555999531	5.48319e-05	0.99999999796	0.00548319001119	0.000143965	1.0000000023	0.0143964999669	3.81739e-05	1.00000000097	0.00381738999628	4.70357e-05	1.0	0.00470356999999	4.7684e-05
Metabolism | Biosynthesis of Other Secondary Metabolites | Stilbenoid, diarylheptanoid and gingerol biosynthesis	0.00864256900857	0.00864256900857	0.154474502896		0.0114859354515	0.00665130533763	0.00920388002581	0.00202236642407	0.0197086499952	0.019159547758	0.00953565139266	0.00424053771373	5.07055e-05	0.999999997343	0.00507055001347	7.18869e-05	1.00000000282	0.00718868997976	7.5582e-05	0.999999994129	0.00755820004437	7.7354e-05	0.999999988651	0.00773540008779	0.000122667	1.00000000443	0.0122666999456	5.83147e-05	0.99999999989	0.00583147000064	0.00016672	0.999999999041	0.016672000016	0.000271352	1.0000000032	0.0271351999132	9.26235e-05	0.99999999796	0.0092623500189	0.000200323	1.0000000023	0.0200322999539	7.59243e-05	1.00000000097	0.0075924299926	9.38927e-05	1.0	0.00938926999997	7.1207e-05
Metabolism | Metabolism of Terpenoids and Polyketides | Limonene and pinene degradation	0.00905727391483	0.00905727391483	0.153241576481		0.159050727343	0.0295881251594	0.149494327074	0.0110386142194	0.193222554655	0.0773270802367	0.150977844443	0.019735920039	0.00146475	0.999999997343	0.146475000389	0.001260999	1.00000000282	0.126099899645	0.001278546	0.999999994129	0.127854600751	0.001360826	0.999999988651	0.136082601544	0.001693904	1.00000000443	0.169390399249	0.001502477	0.99999999989	0.150247700017	0.001775418	0.999999999041	0.17754180017	0.002204744	1.0000000032	0.220474399295	0.001552621	0.99999999796	0.155262100317	0.002041912	1.0000000023	0.20419119953	0.001359383	1.00000000097	0.135938299868	0.001550699	1.0	0.1550699	0.001483237
Metabolism | Xenobiotics Biodegradation and Metabolism | Aminobenzoate degradation	0.0105504439785	0.0105504439785	0.149209482159		0.293795781963	0.0545321678084	0.273425914083	0.0189648173922	0.337152018389	0.11463175357	0.273896722204	0.028295049875	0.002705332	0.999999997343	0.270533200719	0.002295151	1.00000000282	0.229515099354	0.002349816	0.999999994129	0.23498160138	0.00255126	0.999999988651	0.255126002895	0.003056563	1.00000000443	0.305656298645	0.002745524	0.99999999989	0.27455240003	0.003606613	0.999999999041	0.360661300346	0.003850444	1.0000000032	0.385044398769	0.002851025	0.99999999796	0.285102500582	0.003815317	1.0000000023	0.381531699122	0.002490491	1.00000000097	0.249049099757	0.002906013	1.0	0.290601299999	0.002749677
Metabolism | Metabolism of Terpenoids and Polyketides | Biosynthesis of type II polyketide backbone	0.0105677379871	0.0105677379871	0.149166057133		0.00383601636385	0.00153205073138	0.00245398867354	0.000734907406294	0.00364799182187	0.00237253489458	0.0027049763888	0.000692356777348	3.11628e-05	0.999999997343	0.00311628000828	2.54945e-05	1.00000000282	0.00254944999282	2.63595e-05	0.999999994129	0.00263595001548	2.88668e-05	0.999999988651	0.00288668003276	4.89332e-05	1.00000000443	0.00489331997831	3.43358e-05	0.99999999989	0.00343358000038	6.0399e-05	0.999999999041	0.00603990000579	5.87975e-05	1.0000000032	0.0058797499812	2.01416e-05	0.99999999796	0.00201416000411	6.25683e-05	1.0000000023	0.0062568299856	2.49028e-05	1.00000000097	0.00249027999757	1.97439e-05	1.0	0.00197438999999	2.34571e-05
Metabolism | Xenobiotics Biodegradation and Metabolism | 1,1,1-Trichloro-2,2-bis	0.0107720082401	0.0107720082401	0.148658210224		0.00727410545482	0.00331536103765	0.00548995934779	0.00159133169174	0.0104780718211	0.00864163451366	0.00600458888853	0.0021301554766	9.69371e-05	0.999999997343	0.00969371002576	2.54511e-05	1.00000000282	0.00254510999283	3.01364e-05	0.999999994129	0.00301364001769	4.60402e-05	0.999999988651	0.00460402005225	7.93139e-05	1.00000000443	0.00793138996484	9.75556e-05	0.99999999989	0.00975556000108	7.92252e-05	0.999999999041	0.0079225200076	0.00013051	1.0000000032	0.0130509999583	6.15666e-05	0.99999999796	0.00615666001256	0.000112389	1.0000000023	0.0112388999741	4.10265e-05	1.00000000097	0.004102649996	6.82967e-05	1.0	0.00682966999998	6.82761e-05
Organismal Systems | Environmental Adaptation | Plant-pathogen interaction	0.0113504291323	0.0113504291323	0.147268535683		0.238120818391	0.0074991235998	0.232939540644	0.00958944882142	0.227003554808	0.0141637065696	0.240694591637	0.0134017029604	0.002436852	0.999999997343	0.243685200648	0.00245209	1.00000000282	0.24520899931	0.002484309	0.999999994129	0.248430901459	0.002402086	0.999999988651	0.240208602726	0.002288141	1.00000000443	0.228814098986	0.002432968	0.99999999989	0.243296800027	0.002342474	0.999999999041	0.234247400225	0.002338259	1.0000000032	0.233825899252	0.00221609	0.99999999796	0.221609000452	0.002397028	1.0000000023	0.239702799448	0.002402993	1.00000000097	0.240299299766	0.002295502	1.0	0.229550199999	0.002452631
Genetic Information Processing | Replication and Repair | Non-homologous end-joining	0.0114378777216	0.0114378777216	0.147064345488		0.0129239727095	0.0123068329661	0.00611011601616	0.00320339404093	0.0151405681876	0.0168533727615	0.00623889877944	0.00434702894496	3.95403e-05	0.999999997343	0.00395403001051	2.16584e-05	1.00000000282	0.0021658399939	2.60866e-05	0.999999994129	0.00260866001532	3.4574e-05	0.999999988651	0.00345740003924	0.000274027	1.00000000443	0.0274026998785	3.27183e-05	0.99999999989	0.00327183000036	0.00027202	0.999999999041	0.0272020000261	0.000282226	1.0000000032	0.0282225999098	5.9054e-05	0.99999999796	0.00590540001205	0.000333104	1.0000000023	0.0333103999233	4.66284e-05	1.00000000097	0.00466283999546	4.04615e-05	1.0	0.00404614999999	4.80337e-05
Metabolism | Biosynthesis of Other Secondary Metabolites | Tropane, piperidine and pyridine alkaloid biosynthesis	0.0125833506253	0.0125833506253	0.144519094025		0.102307427311	0.0188219867328	0.0957711269321	0.00850027738489	0.118528809183	0.0374126077492	0.0969345111034	0.0125450543638	0.001067332	0.999999997343	0.106733200284	0.000765799	1.00000000282	0.0765798997844	0.000779695	0.999999994129	0.0779695004578	0.000808481	0.999999988651	0.0808481009175	0.001222702	1.00000000443	0.122270199458	0.001046092	0.99999999989	0.104609200012	0.001107348	0.999999999041	0.110734800106	0.001309324	1.0000000032	0.130932399581	0.000987843	0.99999999796	0.0987843002015	0.001278607	1.0000000023	0.127860699706	0.000880594	1.00000000097	0.0880593999142	0.000999248	1.0	0.0999247999997	0.000978079
Organismal Systems | Nervous System | Dopaminergic synapse	0.0129103565664	0.0129103565664	0.143833035312		0.00169063909051	0.000993683091109	0.00114237973653	0.000232940901244	0.00188232572806	0.00138874451931	0.0011426731391	0.000416479835404	7.55223e-06	0.999999997343	0.000755223002007	1.11822e-05	1.00000000282	0.00111821999685	1.10293e-05	0.999999994129	0.00110293000648	1.06714e-05	0.999999988651	0.00106714001211	2.35447e-05	1.00000000443	0.00235446998956	6.20797e-06	0.99999999989	0.000620797000068	3.5158e-05	0.999999999041	0.00351580000337	2.60215e-05	1.0000000032	0.00260214999168	1.02456e-05	0.99999999796	0.00102456000209	3.26136e-05	1.0000000023	0.00326135999249	1.17438e-05	1.00000000097	0.00117437999886	8.47258e-06	1.0	0.000847257999998	1.02658e-05
Environmental Information Processing | Signaling Molecules and Interaction | Neuroactive ligand-receptor interaction	0.0131481851564	0.0131481851564	0.143344405619		7.83677098187e-05	0.000108466682109	1.45670050902e-05	4.46473259724e-05	7.94026269131e-05	0.00015586037777	8.48254685482e-06	1.51549773128e-05	1.77781e-08	0.999999997343	1.77781000472e-06	3.89599e-09	1.00000000282	3.89598998903e-07	5.3259e-09	0.999999994129	5.32590003127e-07	2.48058e-09	0.999999988651	2.48058002815e-07	1.77045e-06	1.00000000443	0.000177044999215	3.9742e-08	0.99999999989	3.97420000044e-06	1.48026e-06	0.999999999041	0.000148026000142	1.9842e-06	1.0000000032	0.000198419999366	8.26076e-08	0.99999999796	8.26076001685e-06	3.22888e-06	1.0000000023	0.000322887999257	4.82793e-09	1.00000000097	4.82792999529e-07	1.0667e-09	1.0	1.0667e-07	1.40507e-08
Human Diseases | Infectious Diseases | Leishmaniasis	0.0132527366884	0.0132527366884	0.143132262122		1.44490283514e-05	1.95361323655e-05	2.04371507809e-06	6.48755703753e-06	2.2663047363e-05	4.33392498061e-05	2.52714551317e-06	4.73500394308e-06	2.42366e-09	0.999999997343	2.42366000644e-07	8.01602e-10	1.00000000282	8.01601997743e-08	1.83859e-09	0.999999994129	1.83859001079e-07	1.30229e-09	0.999999988651	1.30229001478e-07	2.72553e-07	1.00000000443	2.72552998792e-05	1.74238e-08	0.99999999989	1.74238000019e-06	3.23084e-07	0.999999999041	3.2308400031e-05	3.7385e-07	1.0000000032	3.73849998805e-05	2.02618e-08	0.99999999796	2.02618000413e-06	5.74734e-07	1.0000000023	5.74733998677e-05	1.12038e-09	1.00000000097	1.12037999891e-07	3.56604e-10	1.0	3.56603999999e-08	1.40114e-09
Environmental Information Processing | Signal Transduction | NF-kappa B signaling pathway	0.0132527366884	0.0132527366884	0.143132262122		1.44490283514e-05	1.95361323655e-05	2.04371507809e-06	6.48755703753e-06	2.2663047363e-05	4.33392498061e-05	2.52714551317e-06	4.73500394308e-06	2.42366e-09	0.999999997343	2.42366000644e-07	8.01602e-10	1.00000000282	8.01601997743e-08	1.83859e-09	0.999999994129	1.83859001079e-07	1.30229e-09	0.999999988651	1.30229001478e-07	2.72553e-07	1.00000000443	2.72552998792e-05	1.74238e-08	0.99999999989	1.74238000019e-06	3.23084e-07	0.999999999041	3.2308400031e-05	3.7385e-07	1.0000000032	3.73849998805e-05	2.02618e-08	0.99999999796	2.02618000413e-06	5.74734e-07	1.0000000023	5.74733998677e-05	1.12038e-09	1.00000000097	1.12037999891e-07	3.56604e-10	1.0	3.56603999999e-08	1.40114e-09
Metabolism | Biosynthesis of Other Secondary Metabolites | Isoquinoline alkaloid biosynthesis	0.0135294121278	0.0135294121278	0.142578473742		0.0241527636562	0.00209846279971	0.0224871600625	0.00102887921015	0.0226374727544	0.00163671020302	0.0238989138842	0.00174634902238	0.000274052	0.999999997343	0.0274052000728	0.000222441	1.00000000282	0.0222440999374	0.000228477	0.999999994129	0.0228477001341	0.000229429	0.999999988651	0.0229429002604	0.000218877	1.00000000443	0.021887699903	0.000272191	0.99999999989	0.027219100003	0.000259699	0.999999999041	0.0259699000249	0.000249315	1.0000000032	0.0249314999203	0.00021806	0.99999999796	0.0218060000445	0.000260966	1.0000000023	0.0260965999399	0.000223297	1.00000000097	0.0223296999782	0.000234707	1.0	0.0234706999999	0.000242412
Metabolism | Metabolism of Terpenoids and Polyketides | Nonribosomal peptide structures	0.0147177683844	0.0147177683844	0.140316488401		0.151708790872	0.0798222234131	0.122754493687	0.0380235405652	0.239026054731	0.157022140526	0.1415041306	0.0831232938154	0.001762244	0.999999997343	0.176224400468	0.000465847	1.00000000282	0.0465846998688	0.00070281	0.999999994129	0.0702810004126	0.000884119	0.999999988651	0.0884119010033	0.001929503	1.00000000443	0.192950299145	0.001395279	0.99999999989	0.139527900015	0.001596359	0.999999999041	0.159635900153	0.003307819	1.0000000032	0.330781898942	0.001208624	0.99999999796	0.120862400247	0.002494305	1.0000000023	0.249430499426	0.000941058	1.00000000097	0.0941057999083	0.001333887	1.0	0.1333887	0.001015556
Metabolism | Xenobiotics Biodegradation and Metabolism | Bisphenol degradation	0.0149926583802	0.0149926583802	0.139818101688		0.174502363712	0.0304668888629	0.160744853774	0.0101104551146	0.202267554683	0.0714402573169	0.165230849998	0.0211783802739	0.001580113	0.999999997343	0.15801130042	0.001461303	1.00000000282	0.146130299589	0.001477719	0.999999994129	0.147771900868	0.001469266	0.999999988651	0.146926601667	0.001885474	1.00000000443	0.188547399164	0.001590656	0.99999999989	0.159065600018	0.001995694	0.999999999041	0.199569400191	0.002348915	1.0000000032	0.234891499249	0.001629425	0.99999999796	0.162942500332	0.002228974	1.0000000023	0.222897399487	0.001527721	1.00000000097	0.152772099851	0.00162934	1.0	0.162934	0.001562937
Metabolism | Xenobiotics Biodegradation and Metabolism | Caprolactam degradation	0.0151798810205	0.0151798810205	0.13948362058		0.0604479727323	0.0226883477127	0.0448681001183	0.0072182512974	0.0781770818485	0.055929700556	0.0516302333411	0.0162364336871	0.000538068	0.999999997343	0.053806800143	0.00041139	1.00000000282	0.0411389998842	0.000417747	0.999999994129	0.0417747002453	0.000426331	0.999999988651	0.0426331004838	0.00059061	1.00000000443	0.0590609997382	0.000540762	0.99999999989	0.054076200006	0.000778046	0.999999999041	0.0778046000746	0.00110334	1.0000000032	0.110333999647	0.000463885	0.99999999796	0.0463885000946	0.000954556	1.0000000023	0.0954555997803	0.000424542	1.00000000097	0.0424541999586	0.000459782	1.0	0.0459781999999	0.000458598
Metabolism | Metabolism of Terpenoids and Polyketides | Geraniol degradation	0.0167070882232	0.0167070882232	0.136893328863		0.159205699996	0.0662983681045	0.114796820301	0.0193598248129	0.200799090997	0.144220601238	0.131650202797	0.0445907756077	0.001351506	0.999999997343	0.135150600359	0.001006639	1.00000000282	0.100663899717	0.001022846	0.999999994129	0.102284600601	0.001039747	0.999999988651	0.10397470118	0.001618623	1.00000000443	0.161862299282	0.001387978	0.99999999989	0.138797800015	0.002215728	0.999999999041	0.221572800213	0.002857443	1.0000000032	0.285744299086	0.001198396	0.99999999796	0.119839600244	0.002749387	1.0000000023	0.274938699367	0.001064334	1.00000000097	0.106433399896	0.001179514	1.0	0.1179514	0.001182428
Metabolism | Metabolism of Other Amino Acids | D-Arginine and D-ornithine metabolism	0.0204032906825	0.0204032906825	0.131454335088		0.00207323927178	0.00132762692722	0.0013759338703	0.000384230772421	0.00208529636551	0.00132773953227	0.00136919391661	0.000525226488074	1.55653e-05	0.999999997343	0.00155653000414	6.13569e-06	1.00000000282	0.000613568998272	7.11003e-06	0.999999994129	0.000711003004174	1.05215e-05	0.999999988651	0.00105215001194	3.41435e-05	1.00000000443	0.00341434998486	1.49073e-05	0.99999999989	0.00149073000016	3.98309e-05	0.999999999041	0.00398309000382	2.82793e-05	1.0000000032	0.00282792999096	1.43357e-05	0.99999999796	0.00143357000292	4.6058e-05	1.0000000023	0.0046057999894	1.11691e-05	1.00000000097	0.00111690999891	1.58943e-05	1.0	0.00158943	1.52379e-05
Cellular Processes | Cell Growth and Death | p53 signaling pathway	0.0209571943752	0.0209571943752	0.130721356751		0.000350401254063	0.000417912931701	9.85045202079e-05	9.09446438256e-05	0.000246682645835	0.000441368318062	9.83644832952e-05	9.11695194447e-05	7.47525e-07	0.999999997343	7.47525001986e-05	3.51009e-07	1.00000000282	3.51008999012e-05	4.08773e-07	0.999999994129	4.087730024e-05	5.60196e-07	0.999999988651	5.60196006357e-05	6.09631e-06	1.00000000443	0.000609630997297	9.16531e-07	0.99999999989	9.16531000101e-05	9.94318e-06	0.999999999041	0.000994318000954	5.54404e-06	1.0000000032	0.000554403998227	8.50142e-07	0.99999999796	8.50142001734e-05	1.25436e-05	1.0000000023	0.00125435999711	5.82832e-07	1.00000000097	5.82831999432e-05	6.01453e-07	1.0	6.01452999998e-05	8.02574e-07
Human Diseases | Cardiovascular Diseases | Viral myocarditis	0.022655798602	0.022655798602	0.128583192367		0.000282680716852	0.000373698437996	4.87116400719e-05	7.028850271e-05	0.000191916882134	0.000391272335112	6.62665108081e-05	8.63765615961e-05	5.01601e-07	0.999999997343	5.01601001333e-05	8.34509e-08	1.00000000282	8.3450899765e-06	1.40998e-07	0.999999994129	1.40998000828e-05	1.89598e-07	0.999999988651	1.89598002152e-05	4.62969e-06	1.00000000443	0.000462968997947	7.17393e-07	0.99999999989	7.17393000079e-05	8.87214e-06	0.999999999041	0.000887214000851	4.32841e-06	1.0000000032	0.000432840998616	4.57473e-07	0.99999999796	4.57473000933e-05	1.10259e-05	1.0000000023	0.00110258999746	1.48225e-07	1.00000000097	1.48224999856e-05	2.9755e-07	1.0	2.97549999999e-05	2.94016e-07
Human Diseases | Cancers | Colorectal cancer	0.022655798602	0.022655798602	0.128583192367		0.000282680716852	0.000373698437996	4.87116400719e-05	7.028850271e-05	0.000191916882134	0.000391272335112	6.62665108081e-05	8.63765615961e-05	5.01601e-07	0.999999997343	5.01601001333e-05	8.34509e-08	1.00000000282	8.3450899765e-06	1.40998e-07	0.999999994129	1.40998000828e-05	1.89598e-07	0.999999988651	1.89598002152e-05	4.62969e-06	1.00000000443	0.000462968997947	7.17393e-07	0.99999999989	7.17393000079e-05	8.87214e-06	0.999999999041	0.000887214000851	4.32841e-06	1.0000000032	0.000432840998616	4.57473e-07	0.99999999796	4.57473000933e-05	1.10259e-05	1.0000000023	0.00110258999746	1.48225e-07	1.00000000097	1.48224999856e-05	2.9755e-07	1.0	2.97549999999e-05	2.94016e-07
Metabolism | Amino Acid Metabolism | Valine, leucine and isoleucine degradation	0.0228085267649	0.0228085267649	0.128398472956		0.39359765478	0.0812021565407	0.323890487539	0.026811251503	0.403170027609	0.139987741769	0.349969944391	0.0476121705005	0.004437478	0.999999997343	0.443747801179	0.003049759	1.00000000282	0.304975899141	0.003150525	0.999999994129	0.31505250185	0.003310764	0.999999988651	0.331076403757	0.003461972	1.00000000443	0.346197198465	0.004520007	0.99999999989	0.45200070005	0.005017625	0.999999999041	0.501762500481	0.004658239	1.0000000032	0.465823898511	0.003272596	0.99999999796	0.327259600668	0.005295258	1.0000000023	0.529525798781	0.003121519	1.00000000097	0.312151899696	0.003585474	1.0	0.358547399999	0.003635712
Genetic Information Processing | Transcription | Spliceosome	0.0257311862845	0.0257311862845	0.125072901929		0.00284692545481	0.00124244108336	0.00320554267594	0.00103736006666	0.0037090636382	0.00161789552691	0.00242714111057	0.00121501543056	2.90577e-05	0.999999997343	0.00290577000772	1.5663e-05	1.00000000282	0.00156629999559	1.51395e-05	0.999999994129	0.00151395000889	2.28427e-05	0.999999988651	0.00228427002592	6.38064e-05	1.00000000443	0.00638063997171	2.38868e-05	0.99999999989	0.00238868000026	2.79554e-05	0.999999999041	0.00279554000268	2.49875e-05	1.0000000032	0.00249874999201	3.47762e-05	0.99999999796	0.0034776200071	2.69435e-05	1.0000000023	0.0026943499938	2.81031e-05	1.00000000097	0.00281030999726	2.85463e-05	1.0	0.00285462999999	3.29886e-05
Human Diseases | Infectious Diseases | Herpes simplex infection	0.027598451369	0.027598451369	0.123131167503		0.000309679599617	0.000374103150906	8.94630201989e-05	6.55639915389e-05	0.000226336136673	0.000381036051055	0.000100332341622	8.75184879259e-05	7.33866e-07	0.999999997343	7.3386600195e-05	2.5204e-07	1.00000000282	2.5203999929e-05	3.79154e-07	0.999999994129	3.79154002226e-05	5.56617e-07	0.999999988651	5.56617006317e-05	4.91856e-06	1.00000000443	0.000491855997819	9.77714e-07	0.99999999989	9.77714000108e-05	9.12697e-06	0.999999999041	0.000912697000875	4.46047e-06	1.0000000032	0.000446046998574	8.91175e-07	0.99999999796	8.91175001818e-05	1.13613e-05	1.0000000023	0.00113612999738	4.0689e-07	1.00000000097	4.06889999603e-05	8.3616e-07	1.0	8.36159999998e-05	6.74199e-07
Genetic Information Processing | Folding, Sorting and Degradation | Proteasome	0.0307908280383	0.0307908280383	0.120083137316		0.0107163136334	0.00702347887886	0.00562270401588	0.00307371367517	0.0168931027203	0.0220106933097	0.00804941916498	0.00439100494328	9.44435e-05	0.999999997343	0.0094443500251	8.56364e-05	1.00000000282	0.00856363997589	8.82252e-05	0.999999994129	0.0088225200518	7.13766e-05	0.999999988651	0.007137660081	0.000112157	1.00000000443	0.0112156999503	7.7758e-05	0.99999999989	0.00777580000086	9.95795e-05	0.999999999041	0.00995795000955	0.000319812	1.0000000032	0.0319811998978	4.45782e-05	0.99999999796	0.00445782000909	0.000119916	1.0000000023	0.0119915999724	6.53121e-05	1.00000000097	0.00653120999363	3.69954e-05	1.0	0.00369953999999	4.83499e-05
Metabolism | Biosynthesis of Other Secondary Metabolites | Isoflavonoid biosynthesis	0.0317691757011	0.0317691757011	0.119208860054		0.00377882154458	0.00588726007074	0.00126162467043	0.000541271235044	0.0013094374555	0.000584014339097	0.00126934064694	0.00110060818284	9.54994e-06	0.999999997343	0.000954994002538	5.00672e-06	1.00000000282	0.00050067199859	4.9733e-06	0.999999994129	0.00049733000292	7.67787e-06	0.999999988651	0.000767787008713	3.39768e-05	1.00000000443	0.00339767998494	9.39564e-06	0.99999999989	0.000939564000104	0.000202323	0.999999999041	0.0202323000194	1.336e-05	1.0000000032	0.00133599999573	1.32545e-05	0.99999999796	0.0013254500027	0.000104746	1.0000000023	0.0104745999759	1.14066e-05	1.00000000097	0.00114065999889	1.0691e-05	1.0	0.0010691	1.07725e-05
Metabolism | Biosynthesis of Other Secondary Metabolites | Betalain biosynthesis	0.0324452372883	0.0324452372883	0.118619482835		0.000919276818045	0.000672776193723	0.000487220534643	0.000169310576725	0.000924143818402	0.000813134415591	0.000579215750225	0.000315409044338	2.37469e-06	0.999999997343	0.000237469000631	7.20229e-06	1.00000000282	0.000720228997972	6.88095e-06	0.999999994129	0.00068809500404	5.44442e-06	0.999999988651	0.000544442006179	8.87753e-06	1.00000000443	0.000887752996064	2.73117e-06	0.99999999989	0.00027311700003	2.4004e-05	0.999999999041	0.0024004000023	1.43767e-05	1.0000000032	0.0014376699954	4.26249e-06	0.99999999796	0.00042624900087	1.93384e-05	1.0000000023	0.00193383999555	5.62781e-06	1.00000000097	0.000562780999452	3.54498e-06	1.0	0.000354497999999	3.6451e-06
Human Diseases | Substance Dependence | Amphetamine addiction	0.0332402991463	0.0332402991463	0.117941056004		0.00130474145372	0.00103283281915	0.000821144935652	0.00025637839819	0.00134200272841	0.000894730622883	0.000817171389015	0.000466984108646	5.98385e-06	0.999999997343	0.00059838500159	4.31235e-06	1.00000000282	0.000431234998786	4.65511e-06	0.999999994129	0.000465511002733	5.96788e-06	0.999999988651	0.000596788006773	2.16647e-05	1.00000000443	0.0021664699904	4.24996e-06	0.99999999989	0.000424996000047	3.20891e-05	0.999999999041	0.00320891000308	1.96818e-05	1.0000000032	0.00196817999371	7.51903e-06	0.99999999796	0.000751903001534	3.04031e-05	1.0000000023	0.003040309993	6.99468e-06	1.00000000097	0.000699467999318	6.25962e-06	1.0	0.000625961999998	7.39377e-06
Human Diseases | Substance Dependence | Cocaine addiction	0.0332459953243	0.0332459953243	0.117936251077		0.00130470045372	0.00103279999401	0.000821144202319	0.000256376482148	0.00134200272841	0.000894730622883	0.000817170472348	0.000466983017287	5.98385e-06	0.999999997343	0.00059838500159	4.31235e-06	1.00000000282	0.000431234998786	4.65511e-06	0.999999994129	0.000465511002733	5.96788e-06	0.999999988651	0.000596788006773	2.16647e-05	1.00000000443	0.0021664699904	4.24996e-06	0.99999999989	0.000424996000047	3.20891e-05	0.999999999041	0.00320891000308	1.9678e-05	1.0000000032	0.00196779999371	7.51903e-06	0.99999999796	0.000751903001534	3.04024e-05	1.0000000023	0.003040239993	6.99467e-06	1.00000000097	0.000699466999318	6.25962e-06	1.0	0.000625961999998	7.39377e-06
Metabolism | Energy Metabolism | Photosynthesis - antenna proteins	0.0334688092376	0.0334688092376	0.117748908164		0.000416136761607	0.000816455646599	3.38746654328e-05	2.9868840748e-05	5.60898082472e-05	4.07754220398e-05	9.48238696511e-05	0.000181955475877	8.93744e-08	0.999999997343	8.93744002375e-06	1.8945e-08	1.00000000282	1.89449999467e-06	3.98567e-08	0.999999994129	3.9856700234e-06	3.67941e-08	0.999999988651	3.67941004176e-06	1.50104e-06	1.00000000443	0.000150103999335	8.12256e-08	0.99999999989	8.1225600009e-06	2.58285e-05	0.999999999041	0.00258285000248	1.83562e-06	1.0000000032	0.000183561999413	2.15447e-07	0.99999999796	2.1544700044e-05	1.58387e-05	1.0000000023	0.00158386999635	2.89541e-07	1.00000000097	2.89540999718e-05	1.3482e-07	1.0	1.3482e-05	1.11189e-07
Human Diseases | Infectious Diseases | Toxoplasmosis	0.040505143446	0.040505143446	0.112368136909		0.000347092308546	0.000428213530334	7.44140201337e-05	8.95760778422e-05	0.000263970591301	0.000435606226259	0.000136261098301	0.000135607150615	9.2878e-07	0.999999997343	9.28780002468e-05	1.04506e-07	1.00000000282	1.04505999706e-05	2.81106e-07	0.999999994129	2.8110600165e-05	2.57892e-07	0.999999988651	2.57892002927e-05	5.30808e-06	1.00000000443	0.000530807997647	7.69543e-07	0.99999999989	7.69543000085e-05	9.38926e-06	0.999999999041	0.000938926000901	7.71353e-06	1.0000000032	0.000771352997534	6.81855e-07	0.99999999796	6.81855001391e-05	1.25002e-05	1.0000000023	0.00125001999712	2.45402e-07	1.00000000097	2.45401999761e-05	4.92821e-07	1.0	4.92820999999e-05	4.25257e-07
Organismal Systems | Digestive System | Bile secretion	0.0424932322992	0.0424932322992	0.111007962374		0.00656095454767	0.00232677528837	0.00443009267832	0.00153198363905	0.00778580999973	0.00746789183459	0.00481386972282	0.00184651339152	3.40324e-05	0.999999997343	0.00340324000904	7.7379e-05	1.00000000282	0.00773789997821	7.3187e-05	0.999999994129	0.00731870004297	5.93851e-05	0.999999988651	0.00593851006739	6.26086e-05	1.00000000443	0.00626085997224	3.57642e-05	0.99999999989	0.00357642000039	8.47503e-05	0.999999999041	0.00847503000813	0.000109744	1.0000000032	0.0109743999649	3.69896e-05	0.99999999796	0.00369896000755	9.05436e-05	1.0000000023	0.00905435997916	5.73212e-05	1.00000000097	0.00573211999441	3.12754e-05	1.0	0.00312753999999	4.07131e-05
Metabolism | Amino Acid Metabolism | Glycine, serine and threonine metabolism	0.0468680798381	0.0468680798381	0.108214673021		1.30299249196	0.0771015393653	1.19848508324	0.0687233020555	1.25446831959	0.10422032823	1.26869349155	0.105459949867	0.013481944	0.999999997343	1.34819440358	0.012998369	1.00000000282	1.29983689634	0.012895365	0.999999994129	1.28953650757	0.012586305	0.999999988651	1.25863051428	0.011708201	1.00000000443	1.17082009481	0.013584607	0.99999999989	1.35846070015	0.013587327	0.999999999041	1.3587327013	0.013642409	1.0000000032	1.36424089564	0.012071477	0.99999999796	1.20714770246	0.014436679	1.0000000023	1.44366789668	0.012336491	1.00000000097	1.2336490988	0.012379301	1.0	1.2379301	0.012327873
[truncated: 182 more columns]
